# Supplementary material for: Small Regulatory RNA-Induced Growth Rate Heterogeneity of Bacillus subtilis
Source: PLoS Genet. 2015 Mar 19;11(3):e1005046. doi: 10.1371/journal.pgen.1005046 (PMC4366234; doi:10.1371/journal.pgen.1005046)
Supplement: S1 Table — (XLSX) [file pgen.1005046.s010.xlsx]

## Sheet: S1. Conserved predicted targets
S1 Table. Conserved predicted targets for S1022 that are also present in B. subtilis 168
QueryLtag	QueryName	Length	Org	Qstart	Qend	FracId	Rank	Name	Ltag	Score	Pvalue	sRNA_start	sRNA_stop	mRNA_start	mRNA_stop	BDBH
new_2773764_2773889	S1022	126	Bacillus_JS_uid162189	4	123	0.99	79	MY9_0037	MY9_0037	-70	0.01	48	79	-16	13	BSU00370
new_2773764_2773889	S1022	126	Bacillus_subtilis_168_uid57675	1	126	1	98	abrB	BSU00370	-70	0.01	51	82	-10	19	BSU00370
new_2773764_2773889	S1022	126	Bacillus_subtilis_BSn5_uid62463	1	123	0.98	83	BSn5_11755	BSn5_11755	-70	0.01	51	82	-16	13	BSU00370
new_2773764_2773889	S1022	126	Bacillus_subtilis_BSP1_uid184010	4	126	1	83	A7A1_1812	A7A1_1812	-70	0.01	48	79	-10	19	BSU00370
new_2773764_2773889	S1022	126	Bacillus_subtilis_natto_BEST195_uid183001	1	126	1	95	abrB	BSNT_00071	-70	0.01	51	82	-16	13	BSU00370
new_2773764_2773889	S1022	126	Bacillus_subtilis_QB928_uid173926	1	126	1	93	abrB	B657_00370	-70	0.01	51	82	-10	19	BSU00370
new_2773764_2773889	S1022	126	Bacillus_subtilis_RO_NN_1_uid158879	4	126	0.99	81	abrB	I33_0048	-70	0.01	48	79	-16	13	BSU00370
new_2773764_2773889	S1022	126	Bacillus_atrophaeus_1942_uid59887	11	78	0.89	48	BATR1942_18795	BATR1942_18795	-68	0.01	43	61	-6	15	BSU00370
new_2773764_2773889	S1022	126	Bacillus_subtilis_spizizenii_TU_B_10_uid73967	4	105	0.97	182	abrB	GYO_0046	-65	0.02	48	60	1	13	BSU00370
new_2773764_2773889	S1022	126	Bacillus_subtilis_spizizenii_W23_uid51879	4	123	0.94	166	abrB	BSUW23_00190	-65	0.01	48	60	1	13	BSU00370
new_2773764_2773889	S1022	126	Bacillus_JS_uid162189	4	123	0.99	18	MY9_0150	MY9_0150	-79	0	41	86	-67	-25	BSU01490
new_2773764_2773889	S1022	126	Bacillus_subtilis_168_uid57675	1	126	1	28	rplM	BSU01490	-79	0	44	89	-67	-25	BSU01490
new_2773764_2773889	S1022	126	Bacillus_subtilis_BSn5_uid62463	1	123	0.98	15	rplM	BSn5_12325	-79	0	44	89	-67	-25	BSU01490
new_2773764_2773889	S1022	126	Bacillus_subtilis_BSP1_uid184010	4	126	1	22	A7A1_0057	A7A1_0057	-79	0	41	86	-67	-25	BSU01490
new_2773764_2773889	S1022	126	Bacillus_subtilis_natto_BEST195_uid183001	1	126	1	25	rplM	BSNT_00254	-79	0	44	89	-67	-25	BSU01490
new_2773764_2773889	S1022	126	Bacillus_subtilis_QB928_uid173926	1	126	1	28	rplM	B657_01490	-79	0	44	89	-67	-25	BSU01490
new_2773764_2773889	S1022	126	Bacillus_subtilis_spizizenii_TU_B_10_uid73967	4	105	0.97	26	rplM	GYO_0175	-79	0	41	86	-67	-25	BSU01490
new_2773764_2773889	S1022	126	Bacillus_subtilis_spizizenii_W23_uid51879	4	123	0.94	15	rplM	BSUW23_00755	-79	0	41	86	-67	-25	BSU01490
new_2773764_2773889	S1022	126	Bacillus_JS_uid162189	4	123	0.99	7	MY9_0262	MY9_0262	-85	0	17	62	-41	5	BSU02600
new_2773764_2773889	S1022	126	Bacillus_subtilis_168_uid57675	1	126	1	10	cwlJ	BSU02600	-85	0	20	65	-41	5	BSU02600
new_2773764_2773889	S1022	126	Bacillus_subtilis_BSn5_uid62463	1	123	0.98	7	BSn5_12875	BSn5_12875	-85	0	20	65	-41	5	BSU02600
new_2773764_2773889	S1022	126	Bacillus_subtilis_BSP1_uid184010	4	126	1	9	A7A1_1939	A7A1_1939	-85	0	17	62	-41	5	BSU02600
new_2773764_2773889	S1022	126	Bacillus_subtilis_natto_BEST195_uid183001	1	126	1	11	cwlJ	BSNT_00461	-85	0	20	65	-41	5	BSU02600
new_2773764_2773889	S1022	126	Bacillus_subtilis_QB928_uid173926	1	126	1	11	cwlJ	B657_02600	-85	0	20	65	-41	5	BSU02600
new_2773764_2773889	S1022	126	Bacillus_subtilis_RO_NN_1_uid158879	4	126	0.99	9	cwlJ	I33_0300	-85	0	17	62	-41	5	BSU02600
new_2773764_2773889	S1022	126	Bacillus_subtilis_spizizenii_W23_uid51879	4	123	0.94	61	cwlJ	BSUW23_01330	-72	0	17	62	-41	5	BSU02600
new_2773764_2773889	S1022	126	Bacillus_subtilis_spizizenii_TU_B_10_uid73967	4	105	0.97	159	cwlJ	GYO_0460	-66	0.01	17	60	-40	5	BSU02600
new_2773764_2773889	S1022	126	Bacillus_atrophaeus_1942_uid59887	11	78	0.89	177	BATR1942_19960	BATR1942_19960	-60	0.02	10	46	-31	5	BSU02600
new_2773764_2773889	S1022	126	Bacillus_JS_uid162189	4	123	0.99	57	MY9_0291	MY9_0291	-72	0	34	75	-52	-7	BSU02850
new_2773764_2773889	S1022	126	Bacillus_subtilis_168_uid57675	1	126	1	110	adcA	BSU02850	-69	0.01	37	83	-57	-7	BSU02850
new_2773764_2773889	S1022	126	Bacillus_subtilis_BSP1_uid184010	4	126	1	89	A7A1_1913	A7A1_1913	-69	0.01	34	80	-57	-7	BSU02850
new_2773764_2773889	S1022	126	Bacillus_subtilis_natto_BEST195_uid183001	1	126	1	110	ycdH	BSNT_00506	-69	0.01	37	83	-57	-7	BSU02850
new_2773764_2773889	S1022	126	Bacillus_subtilis_QB928_uid173926	1	126	1	106	znuA	B657_02850	-69	0.01	37	83	-57	-7	BSU02850
new_2773764_2773889	S1022	126	Bacillus_subtilis_BSn5_uid62463	1	123	0.98	147	BSn5_13005	BSn5_13005	-66	0.01	37	78	-52	-7	BSU02850
new_2773764_2773889	S1022	126	Bacillus_subtilis_RO_NN_1_uid158879	4	126	0.99	132	I33_0326	I33_0326	-66	0.01	34	75	-52	-7	BSU02850
new_2773764_2773889	S1022	126	Bacillus_subtilis_spizizenii_TU_B_10_uid73967	4	105	0.97	160	GYO_0488	GYO_0488	-66	0.01	34	75	-52	-7	BSU02850
new_2773764_2773889	S1022	126	Bacillus_subtilis_BSn5_uid62463	1	123	0.98	12	BSn5_13835	BSn5_13835	-81	0	30	77	-25	30	BSU04420
new_2773764_2773889	S1022	126	Bacillus_subtilis_RO_NN_1_uid158879	4	126	0.99	14	I33_0506	I33_0506	-81	0	27	74	-25	30	BSU04420
new_2773764_2773889	S1022	126	Bacillus_subtilis_spizizenii_W23_uid51879	4	123	0.94	12	ydbC	BSUW23_02295	-81	0	27	76	-27	30	BSU04420
new_2773764_2773889	S1022	126	Bacillus_subtilis_spizizenii_TU_B_10_uid73967	4	105	0.97	23	GYO_0661	GYO_0661	-80	0	27	76	-27	30	BSU04420
new_2773764_2773889	S1022	126	Bacillus_JS_uid162189	4	123	0.99	19	MY9_0463	MY9_0463	-79	0	27	74	-25	30	BSU04420
new_2773764_2773889	S1022	126	Bacillus_subtilis_168_uid57675	1	126	1	100	ydbC	BSU04420	-70	0.01	30	77	-25	30	BSU04420
new_2773764_2773889	S1022	126	Bacillus_subtilis_BSP1_uid184010	4	126	1	81	A7A1_1613	A7A1_1613	-70	0.01	27	74	-25	30	BSU04420
new_2773764_2773889	S1022	126	Bacillus_subtilis_QB928_uid173926	1	126	1	95	B657_04420	B657_04420	-70	0.01	30	77	-25	30	BSU04420
new_2773764_2773889	S1022	126	Bacillus_subtilis_natto_BEST195_uid183001	1	126	1	226	ydbC	BSNT_00762	-64	0.02	30	77	-25	30	BSU04420
new_2773764_2773889	S1022	126	Bacillus_JS_uid162189	4	123	0.99	40	MY9_0739	MY9_0739	-74	0	2	54	-4	50	BSU06630
new_2773764_2773889	S1022	126	Bacillus_subtilis_168_uid57675	1	126	1	61	yerH	BSU06630	-74	0	5	57	-4	50	BSU06630
new_2773764_2773889	S1022	126	Bacillus_subtilis_BSP1_uid184010	4	126	1	57	A7A1_3128	A7A1_3128	-74	0	2	54	-4	50	BSU06630
new_2773764_2773889	S1022	126	Bacillus_subtilis_natto_BEST195_uid183001	1	126	1	59	yerH	BSNT_01135	-74	0	5	57	-4	50	BSU06630
new_2773764_2773889	S1022	126	Bacillus_subtilis_QB928_uid173926	1	126	1	58	yerH	B657_06630	-74	0	5	57	-4	50	BSU06630
new_2773764_2773889	S1022	126	Bacillus_subtilis_RO_NN_1_uid158879	4	126	0.99	43	I33_0751	I33_0751	-74	0	2	54	-4	50	BSU06630
new_2773764_2773889	S1022	126	Bacillus_subtilis_spizizenii_TU_B_10_uid73967	4	105	0.97	54	GYO_0925	GYO_0925	-74	0	5	54	-4	44	BSU06630
new_2773764_2773889	S1022	126	Bacillus_subtilis_spizizenii_W23_uid51879	4	123	0.94	41	yerH	BSUW23_03365	-74	0	5	54	-4	44	BSU06630
new_2773764_2773889	S1022	126	Bacillus_subtilis_BSn5_uid62463	1	123	0.98	110	BSn5_15220	BSn5_15220	-68	0.01	14	57	-4	41	BSU06630
new_2773764_2773889	S1022	126	Bacillus_atrophaeus_1942_uid59887	11	78	0.89	69	BATR1942_00845	BATR1942_00845	-65	0.01	22	57	-62	-30	BSU06630
new_2773764_2773889	S1022	126	Bacillus_subtilis_RO_NN_1_uid158879	4	126	0.99	5	I33_0753	I33_0753	-92	0	36	81	-50	-4	BSU06640
new_2773764_2773889	S1022	126	Bacillus_subtilis_BSn5_uid62463	1	123	0.98	5	BSn5_15225	BSn5_15225	-87	0	39	83	-49	-4	BSU06640
new_2773764_2773889	S1022	126	Bacillus_JS_uid162189	4	123	0.99	12	MY9_0754	MY9_0754	-83	0	25	87	-65	-4	BSU06640
new_2773764_2773889	S1022	126	Bacillus_subtilis_168_uid57675	1	126	1	18	yerI	BSU06640	-82	0	39	82	-39	6	BSU06640
new_2773764_2773889	S1022	126	Bacillus_subtilis_BSP1_uid184010	4	126	1	17	A7A1_3129	A7A1_3129	-82	0	36	79	-39	6	BSU06640
new_2773764_2773889	S1022	126	Bacillus_subtilis_natto_BEST195_uid183001	1	126	1	19	yerI	BSNT_01139	-82	0	39	82	-48	-4	BSU06640
new_2773764_2773889	S1022	126	Bacillus_subtilis_QB928_uid173926	1	126	1	17	yerI	B657_06640	-82	0	39	82	-39	6	BSU06640
new_2773764_2773889	S1022	126	Bacillus_amyloliquefaciens_plantarum_CAU_B946_uid84215	15	42	0.96	22	yerI	BACAU_0675	-50	0.01	6	23	29	47	BSU06640
new_2773764_2773889	S1022	126	Bacillus_subtilis_spizizenii_TU_B_10_uid73967	4	105	0.97	9	GYO_1241	GYO_1241	-85	0	32	78	-11	48	BSU09520
new_2773764_2773889	S1022	126	Bacillus_JS_uid162189	4	123	0.99	36	MY9_1048	MY9_1048	-75	0	50	78	-11	21	BSU09520
new_2773764_2773889	S1022	126	Bacillus_subtilis_168_uid57675	1	126	1	54	sigM	BSU09520	-75	0	53	81	-11	21	BSU09520
new_2773764_2773889	S1022	126	Bacillus_subtilis_BSn5_uid62463	1	123	0.98	33	BSn5_16640	BSn5_16640	-75	0	53	81	-11	21	BSU09520
new_2773764_2773889	S1022	126	Bacillus_subtilis_BSP1_uid184010	4	126	1	50	A7A1_3775	A7A1_3775	-75	0	50	78	-11	21	BSU09520
new_2773764_2773889	S1022	126	Bacillus_subtilis_natto_BEST195_uid183001	1	126	1	51	sigM	BSNT_01638	-75	0	53	81	-11	21	BSU09520
new_2773764_2773889	S1022	126	Bacillus_subtilis_QB928_uid173926	1	126	1	52	sigM	B657_09520	-75	0	53	81	-11	21	BSU09520
new_2773764_2773889	S1022	126	Bacillus_subtilis_RO_NN_1_uid158879	4	126	0.99	38	I33_1080	I33_1080	-75	0	50	78	-11	21	BSU09520
new_2773764_2773889	S1022	126	Bacillus_subtilis_spizizenii_W23_uid51879	4	123	0.94	34	sigM	BSUW23_04805	-75	0	50	78	-11	21	BSU09520
new_2773764_2773889	S1022	126	Bacillus_JS_uid162189	4	123	0.99	88	MY9_1075	MY9_1075	-69	0.01	28	62	-74	-39	BSU09800
new_2773764_2773889	S1022	126	Bacillus_subtilis_168_uid57675	1	126	1	112	yheA	BSU09800	-69	0.01	31	65	-74	-39	BSU09800
new_2773764_2773889	S1022	126	Bacillus_subtilis_BSn5_uid62463	1	123	0.98	97	BSn5_16770	BSn5_16770	-69	0.01	31	65	-74	-39	BSU09800
new_2773764_2773889	S1022	126	Bacillus_subtilis_natto_BEST195_uid183001	1	126	1	113	yheA	BSNT_01677	-69	0.01	31	65	-74	-39	BSU09800
new_2773764_2773889	S1022	126	Bacillus_subtilis_QB928_uid173926	1	126	1	108	B657_09800	B657_09800	-69	0.01	31	65	-74	-39	BSU09800
new_2773764_2773889	S1022	126	Bacillus_subtilis_RO_NN_1_uid158879	4	126	0.99	86	I33_1108	I33_1108	-69	0.01	28	62	-74	-39	BSU09800
new_2773764_2773889	S1022	126	Bacillus_subtilis_spizizenii_TU_B_10_uid73967	4	105	0.97	121	GYO_1272	GYO_1272	-69	0.01	28	62	-75	-40	BSU09800
new_2773764_2773889	S1022	126	Bacillus_subtilis_spizizenii_W23_uid51879	4	123	0.94	99	yheA	BSUW23_04950	-69	0.01	28	62	-75	-40	BSU09800
new_2773764_2773889	S1022	126	Bacillus_amyloliquefaciens_DSM_7_uid53535	15	42	0.96	34	yheA	BAMF_1072	-48	0.01	17	28	-16	-4	BSU09800
new_2773764_2773889	S1022	126	Bacillus_amyloliquefaciens_FZB42_uid58271	15	42	0.96	37	yheA	RBAM_010030	-48	0.02	17	28	-46	-34	BSU09800
new_2773764_2773889	S1022	126	Bacillus_amyloliquefaciens_LL3_uid158133	14	42	0.97	45	LL3_01065	LL3_01065	-48	0.02	18	29	-46	-34	BSU09800
new_2773764_2773889	S1022	126	Bacillus_amyloliquefaciens_plantarum_AS43_3_uid183682	15	42	0.96	39	B938_04805	B938_04805	-48	0.01	17	28	-46	-34	BSU09800
new_2773764_2773889	S1022	126	Bacillus_amyloliquefaciens_plantarum_CAU_B946_uid84215	15	42	0.96	36	yheA	BACAU_0962	-48	0.02	17	28	-16	-4	BSU09800
new_2773764_2773889	S1022	126	Bacillus_amyloliquefaciens_plantarum_YAU_B9601_Y2_uid159001	16	42	0.96	38	yheA	BANAU_0907	-48	0.01	16	27	-16	-4	BSU09800
new_2773764_2773889	S1022	126	Bacillus_amyloliquefaciens_TA208_uid158701	14	42	0.97	47	yheA	BAMTA208_04590	-48	0.02	18	29	-46	-34	BSU09800
new_2773764_2773889	S1022	126	Bacillus_amyloliquefaciens_XH7_uid158881	14	42	0.97	50	yheA	BAXH7_00960	-48	0.02	18	29	-46	-34	BSU09800
new_2773764_2773889	S1022	126	Bacillus_amyloliquefaciens_Y2_uid165195	16	42	0.96	40	MUS_1021	MUS_1021	-48	0.01	16	27	-46	-34	BSU09800
new_2773764_2773889	S1022	126	Bacillus_subtilis_BSn5_uid62463	1	123	0.98	4	BSn5_17135	BSn5_17135	-88	0	15	90	-29	50	BSU10500
new_2773764_2773889	S1022	126	Bacillus_subtilis_natto_BEST195_uid183001	1	126	1	7	yhjG	BSNT_01781	-87	0	14	92	-28	50	BSU10500
new_2773764_2773889	S1022	126	Bacillus_subtilis_spizizenii_W23_uid51879	4	123	0.94	5	yhjG	BSUW23_05320	-87	0	11	89	-30	44	BSU10500
new_2773764_2773889	S1022	126	Bacillus_subtilis_RO_NN_1_uid158879	4	126	0.99	7	I33_1183	I33_1183	-86	0	12	89	-31	50	BSU10500
new_2773764_2773889	S1022	126	Bacillus_subtilis_BSP1_uid184010	4	126	1	18	A7A1_3684	A7A1_3684	-82	0	11	89	-28	50	BSU10500
new_2773764_2773889	S1022	126	Bacillus_subtilis_QB928_uid173926	1	126	1	25	yhjG	B657_10500	-80	0	15	92	-31	50	BSU10500
new_2773764_2773889	S1022	126	Bacillus_subtilis_168_uid57675	1	126	1	45	yhjG	BSU10500	-76	0	14	92	-28	50	BSU10500
new_2773764_2773889	S1022	126	Bacillus_JS_uid162189	4	123	0.99	46	MY9_1152	MY9_1152	-73	0	11	66	1	50	BSU10500
new_2773764_2773889	S1022	126	Bacillus_subtilis_spizizenii_TU_B_10_uid73967	4	105	0.97	2	GYO_1354	GYO_1354	-104	2.8e-05	39	93	-68	-10	BSU10510
new_2773764_2773889	S1022	126	Bacillus_subtilis_RO_NN_1_uid158879	4	126	0.99	4	I33_1184	I33_1184	-94	0	39	91	-66	-10	BSU10510
new_2773764_2773889	S1022	126	Bacillus_subtilis_168_uid57675	1	126	1	3	yhjH	BSU10510	-90	0	42	94	-66	-10	BSU10510
new_2773764_2773889	S1022	126	Bacillus_subtilis_BSP1_uid184010	4	126	1	4	A7A1_3683	A7A1_3683	-90	0	39	91	-66	-10	BSU10510
new_2773764_2773889	S1022	126	Bacillus_subtilis_natto_BEST195_uid183001	1	126	1	4	yhjH	BSNT_01784	-90	0	42	94	-66	-10	BSU10510
new_2773764_2773889	S1022	126	Bacillus_subtilis_QB928_uid173926	1	126	1	3	yhjH	B657_10510	-90	0	42	94	-54	3	BSU10510
new_2773764_2773889	S1022	126	Bacillus_JS_uid162189	4	123	0.99	5	MY9_1153	MY9_1153	-89	0	39	81	-56	-10	BSU10510
new_2773764_2773889	S1022	126	Bacillus_subtilis_BSn5_uid62463	1	123	0.98	2	BSn5_17140	BSn5_17140	-89	0	42	84	-56	-10	BSU10510
new_2773764_2773889	S1022	126	Bacillus_subtilis_spizizenii_W23_uid51879	4	123	0.94	62	yhjH	BSUW23_05325	-72	0	39	91	-66	-10	BSU10510
new_2773764_2773889	S1022	126	Bacillus_subtilis_168_uid57675	1	126	1	11	cotO	BSU11730	-84	0	46	85	-19	23	BSU11730
new_2773764_2773889	S1022	126	Bacillus_subtilis_BSP1_uid184010	4	126	1	11	A7A1_0990	A7A1_0990	-84	0	43	82	-19	23	BSU11730
new_2773764_2773889	S1022	126	Bacillus_subtilis_natto_BEST195_uid183001	1	126	1	14	yjbX	BSNT_01959	-84	0	46	85	-25	17	BSU11730
new_2773764_2773889	S1022	126	Bacillus_subtilis_QB928_uid173926	1	126	1	12	cotO	B657_11730	-84	0	46	85	-19	23	BSU11730
new_2773764_2773889	S1022	126	Bacillus_JS_uid162189	4	123	0.99	47	MY9_1278	MY9_1278	-73	0	43	82	-19	23	BSU11730
new_2773764_2773889	S1022	126	Bacillus_subtilis_BSn5_uid62463	1	123	0.98	51	BSn5_17780	BSn5_17780	-73	0	46	85	-25	17	BSU11730
new_2773764_2773889	S1022	126	Bacillus_subtilis_RO_NN_1_uid158879	4	126	0.99	53	cotO	I33_1307	-73	0	43	82	-19	23	BSU11730
new_2773764_2773889	S1022	126	Bacillus_subtilis_spizizenii_TU_B_10_uid73967	4	105	0.97	68	cotO	GYO_1478	-73	0	43	82	-25	17	BSU11730
new_2773764_2773889	S1022	126	Bacillus_subtilis_168_uid57675	1	126	1	14	phrA	BSU12440	-83	0	3	84	-52	40	BSU12440
new_2773764_2773889	S1022	126	Bacillus_subtilis_natto_BEST195_uid183001	1	126	1	16	phrA	BSNT_02108	-83	0	3	84	-52	40	BSU12440
new_2773764_2773889	S1022	126	Bacillus_subtilis_BSP1_uid184010	4	126	1	19	A7A1_0253	A7A1_0253	-81	0	34	81	-52	1	BSU12440
new_2773764_2773889	S1022	126	Bacillus_subtilis_QB928_uid173926	1	126	1	34	phrA	B657_12440	-78	0	40	84	-1	48	BSU12440
new_2773764_2773889	S1022	126	Bacillus_JS_uid162189	4	123	0.99	68	MY9_1358	MY9_1358	-71	0.01	34	79	-50	1	BSU12440
new_2773764_2773889	S1022	126	Bacillus_subtilis_BSn5_uid62463	1	123	0.98	73	BSn5_18190	BSn5_18190	-71	0	37	82	-50	1	BSU12440
new_2773764_2773889	S1022	126	Bacillus_subtilis_RO_NN_1_uid158879	4	126	0.99	73	I33_1399	I33_1399	-71	0.01	34	79	-50	1	BSU12440
new_2773764_2773889	S1022	126	Bacillus_subtilis_spizizenii_TU_B_10_uid73967	4	105	0.97	88	GYO_1553	GYO_1553	-71	0.01	34	79	-50	1	BSU12440
new_2773764_2773889	S1022	126	Bacillus_subtilis_spizizenii_W23_uid51879	4	123	0.94	71	phrA	BSUW23_06335	-71	0	34	79	-50	1	BSU12440
new_2773764_2773889	S1022	126	Bacillus_atrophaeus_1942_uid59887	11	78	0.89	149	BATR1942_03860	BATR1942_03860	-60	0.02	30	60	-3	29	BSU12440
new_2773764_2773889	S1022	126	Bacillus_subtilis_spizizenii_TU_B_10_uid73967	4	105	0.97	39	GYO_1615	GYO_1615	-76	0	31	94	-3	50	BSU12960
new_2773764_2773889	S1022	126	Bacillus_subtilis_168_uid57675	1	126	1	62	dppE	BSU12960	-74	0	34	89	-6	44	BSU12960
new_2773764_2773889	S1022	126	Bacillus_subtilis_natto_BEST195_uid183001	1	126	1	60	dppE	BSNT_02185	-74	0	34	89	-24	26	BSU12960
new_2773764_2773889	S1022	126	Bacillus_subtilis_QB928_uid173926	1	126	1	59	dppE	B657_12960	-74	0	34	89	-6	44	BSU12960
new_2773764_2773889	S1022	126	Bacillus_JS_uid162189	4	123	0.99	69	MY9_1420	MY9_1420	-71	0.01	31	76	3	44	BSU12960
new_2773764_2773889	S1022	126	Bacillus_subtilis_BSn5_uid62463	1	123	0.98	74	BSn5_18505	BSn5_18505	-71	0	34	79	-16	26	BSU12960
new_2773764_2773889	S1022	126	Bacillus_subtilis_spizizenii_W23_uid51879	4	123	0.94	72	dppE	BSUW23_06640	-71	0	31	76	9	50	BSU12960
new_2773764_2773889	S1022	126	Bacillus_subtilis_BSP1_uid184010	4	126	1	247	A7A1_1440	A7A1_1440	-62	0.03	44	86	11	49	BSU12960
new_2773764_2773889	S1022	126	Bacillus_atrophaeus_1942_uid59887	11	78	0.89	219	BATR1942_04165	BATR1942_04165	-58	0.03	4	45	-1	43	BSU12960
new_2773764_2773889	S1022	126	Bacillus_subtilis_168_uid57675	1	126	1	46	splB	BSU13930	-76	0	41	91	-52	-7	BSU13930
new_2773764_2773889	S1022	126	Bacillus_subtilis_BSn5_uid62463	1	123	0.98	26	BSn5_19030	BSn5_19030	-76	0	41	91	-52	-7	BSU13930
new_2773764_2773889	S1022	126	Bacillus_subtilis_BSP1_uid184010	4	126	1	40	A7A1_1539	A7A1_1539	-76	0	38	88	-52	-7	BSU13930
new_2773764_2773889	S1022	126	Bacillus_subtilis_natto_BEST195_uid183001	1	126	1	43	splB	BSNT_02333	-76	0	41	91	-52	-7	BSU13930
new_2773764_2773889	S1022	126	Bacillus_subtilis_QB928_uid173926	1	126	1	45	splB	B657_13930	-76	0	41	91	-52	-7	BSU13930
new_2773764_2773889	S1022	126	Bacillus_subtilis_RO_NN_1_uid158879	4	126	0.99	30	splB	I33_1571	-76	0	38	88	-52	-7	BSU13930
new_2773764_2773889	S1022	126	Bacillus_JS_uid162189	4	123	0.99	48	MY9_1527	MY9_1527	-73	0	38	88	-52	-7	BSU13930
new_2773764_2773889	S1022	126	Bacillus_subtilis_spizizenii_W23_uid51879	4	123	0.94	101	splB	BSUW23_07160	-69	0.01	38	78	-39	-7	BSU13930
new_2773764_2773889	S1022	126	Bacillus_subtilis_spizizenii_TU_B_10_uid73967	4	105	0.97	220	splB	GYO_1727	-64	0.02	38	78	-39	-7	BSU13930
new_2773764_2773889	S1022	126	Bacillus_amyloliquefaciens_FZB42_uid58271	15	42	0.96	27	spIB	RBAM_013700	-50	0.01	9	26	-18	-2	BSU13930
new_2773764_2773889	S1022	126	Bacillus_amyloliquefaciens_plantarum_AS43_3_uid183682	15	42	0.96	30	B938_07140	B938_07140	-50	0.01	9	26	-18	-2	BSU13930
new_2773764_2773889	S1022	126	Bacillus_amyloliquefaciens_plantarum_YAU_B9601_Y2_uid159001	16	42	0.96	25	splB	BANAU_1306	-50	0.01	8	25	-18	-2	BSU13930
new_2773764_2773889	S1022	126	Bacillus_amyloliquefaciens_Y2_uid165195	16	42	0.96	27	splB	MUS_1476	-50	0.01	8	25	-18	-2	BSU13930
new_2773764_2773889	S1022	126	Bacillus_amyloliquefaciens_DSM_7_uid53535	15	42	0.96	35	splB	BAMF_1470	-48	0.01	14	26	-18	-6	BSU13930
new_2773764_2773889	S1022	126	Bacillus_amyloliquefaciens_LL3_uid158133	14	42	0.97	46	splB	LL3_01497	-48	0.02	15	27	-18	-6	BSU13930
new_2773764_2773889	S1022	126	Bacillus_amyloliquefaciens_TA208_uid158701	14	42	0.97	50	splB	BAMTA208_10180	-48	0.02	15	27	-18	-6	BSU13930
new_2773764_2773889	S1022	126	Bacillus_amyloliquefaciens_XH7_uid158881	14	42	0.97	53	spIB	BAXH7_02077	-48	0.02	15	27	-18	-6	BSU13930
new_2773764_2773889	S1022	126	Bacillus_amyloliquefaciens_plantarum_CAU_B946_uid84215	15	42	0.96	76	splB	BACAU_1344	-44	0.04	14	23	-15	-6	BSU13930
new_2773764_2773889	S1022	126	Bacillus_subtilis_168_uid57675	1	126	1	72	ykuL	BSU14130	-73	0	45	89	-50	-11	BSU14130
new_2773764_2773889	S1022	126	Bacillus_subtilis_BSP1_uid184010	4	126	1	61	A7A1_2347	A7A1_2347	-73	0	42	86	-50	-11	BSU14130
new_2773764_2773889	S1022	126	Bacillus_subtilis_natto_BEST195_uid183001	1	126	1	71	ykuL	BSNT_02360	-73	0	45	89	-50	-11	BSU14130
new_2773764_2773889	S1022	126	Bacillus_subtilis_QB928_uid173926	1	126	1	68	B657_14130	B657_14130	-73	0	45	89	-50	-11	BSU14130
new_2773764_2773889	S1022	126	Bacillus_JS_uid162189	4	123	0.99	241	MY9_1549	MY9_1549	-62	0.02	42	86	-50	-11	BSU14130
new_2773764_2773889	S1022	126	Bacillus_subtilis_BSn5_uid62463	1	123	0.98	248	BSn5_19135	BSn5_19135	-62	0.02	45	89	-50	-11	BSU14130
new_2773764_2773889	S1022	126	Bacillus_subtilis_RO_NN_1_uid158879	4	126	0.99	242	I33_1591	I33_1591	-62	0.02	42	86	-50	-11	BSU14130
new_2773764_2773889	S1022	126	Bacillus_atrophaeus_1942_uid59887	11	78	0.89	150	BATR1942_04830	BATR1942_04830	-60	0.02	19	49	-72	-44	BSU14130
new_2773764_2773889	S1022	126	Bacillus_amyloliquefaciens_FZB42_uid58271	15	42	0.96	52	ykuL	RBAM_013900	-46	0.02	10	26	-48	-33	BSU14130
new_2773764_2773889	S1022	126	Bacillus_amyloliquefaciens_plantarum_AS43_3_uid183682	15	42	0.96	55	B938_07235	B938_07235	-46	0.02	10	26	-48	-33	BSU14130
new_2773764_2773889	S1022	126	Bacillus_amyloliquefaciens_plantarum_CAU_B946_uid84215	15	42	0.96	49	ykuL	BACAU_1364	-46	0.02	10	26	-48	-33	BSU14130
new_2773764_2773889	S1022	126	Bacillus_amyloliquefaciens_plantarum_YAU_B9601_Y2_uid159001	16	42	0.96	53	ykuL	BANAU_1326	-46	0.02	9	25	-48	-33	BSU14130
new_2773764_2773889	S1022	126	Bacillus_amyloliquefaciens_Y2_uid165195	16	42	0.96	55	MUS_1497	MUS_1497	-46	0.02	9	25	-48	-33	BSU14130
new_2773764_2773889	S1022	126	Bacillus_amyloliquefaciens_DSM_7_uid53535	15	42	0.96	78	ykuL	BAMF_1489	-44	0.04	16	26	-48	-38	BSU14130
new_2773764_2773889	S1022	126	Bacillus_amyloliquefaciens_LL3_uid158133	14	42	0.97	99	ykuL	LL3_01517	-44	0.04	17	27	-48	-38	BSU14130
new_2773764_2773889	S1022	126	Bacillus_amyloliquefaciens_TA208_uid158701	14	42	0.97	102	ykuL	BAMTA208_10080	-44	0.04	17	27	-48	-38	BSU14130
new_2773764_2773889	S1022	126	Bacillus_amyloliquefaciens_XH7_uid158881	14	42	0.97	108	ykuL	BAXH7_02057	-44	0.04	17	27	-48	-38	BSU14130
new_2773764_2773889	S1022	126	Bacillus_subtilis_168_uid57675	1	126	1	34	ftsW	BSU14850	-78	0	38	78	-43	2	BSU14850
new_2773764_2773889	S1022	126	Bacillus_subtilis_BSn5_uid62463	1	123	0.98	17	BSn5_19510	BSn5_19510	-78	0	38	78	-43	2	BSU14850
new_2773764_2773889	S1022	126	Bacillus_subtilis_BSP1_uid184010	4	126	1	26	A7A1_0541	A7A1_0541	-78	0	35	75	-43	2	BSU14850
new_2773764_2773889	S1022	126	Bacillus_subtilis_QB928_uid173926	1	126	1	35	ftsW	B657_14850	-78	0	38	78	-43	2	BSU14850
new_2773764_2773889	S1022	126	Bacillus_subtilis_RO_NN_1_uid158879	4	126	0.99	23	ftsW	I33_1667	-78	0	35	75	-43	2	BSU14850
new_2773764_2773889	S1022	126	Bacillus_subtilis_spizizenii_TU_B_10_uid73967	4	105	0.97	40	GYO_1827	GYO_1827	-76	0	35	75	-43	2	BSU14850
new_2773764_2773889	S1022	126	Bacillus_subtilis_spizizenii_W23_uid51879	4	123	0.94	28	ftsW	BSUW23_07645	-76	0	35	75	-43	2	BSU14850
new_2773764_2773889	S1022	126	Bacillus_JS_uid162189	4	123	0.99	121	MY9_1625	MY9_1625	-67	0.01	35	75	-43	2	BSU14850
new_2773764_2773889	S1022	126	Bacillus_JS_uid162189	4	123	0.99	16	MY9_1637	MY9_1637	-81	0	27	65	-2	37	BSU14940
new_2773764_2773889	S1022	126	Bacillus_atrophaeus_1942_uid59887	11	78	0.89	11	BATR1942_05245	BATR1942_05245	-76	0	5	65	-5	47	BSU14940
new_2773764_2773889	S1022	126	Bacillus_subtilis_168_uid57675	1	126	1	63	ylbA	BSU14940	-74	0	30	62	5	37	BSU14940
new_2773764_2773889	S1022	126	Bacillus_subtilis_BSn5_uid62463	1	123	0.98	41	BSn5_19560	BSn5_19560	-74	0	30	62	2	34	BSU14940
new_2773764_2773889	S1022	126	Bacillus_subtilis_BSP1_uid184010	4	126	1	52	A7A1_0532	A7A1_0532	-74	0	27	59	5	37	BSU14940
new_2773764_2773889	S1022	126	Bacillus_subtilis_natto_BEST195_uid183001	1	126	1	61	ylbA	BSNT_02481	-74	0	30	62	5	37	BSU14940
new_2773764_2773889	S1022	126	Bacillus_subtilis_QB928_uid173926	1	126	1	60	B657_14940	B657_14940	-74	0	30	62	5	37	BSU14940
new_2773764_2773889	S1022	126	Bacillus_subtilis_RO_NN_1_uid158879	4	126	0.99	46	I33_1678	I33_1678	-74	0	27	59	5	37	BSU14940
new_2773764_2773889	S1022	126	Bacillus_subtilis_spizizenii_TU_B_10_uid73967	4	105	0.97	56	GYO_1838	GYO_1838	-74	0	27	59	5	36	BSU14940
new_2773764_2773889	S1022	126	Bacillus_subtilis_spizizenii_W23_uid51879	4	123	0.94	42	ylbA	BSUW23_07695	-74	0	27	59	2	33	BSU14940
new_2773764_2773889	S1022	126	Bacillus_subtilis_BSP1_uid184010	4	126	1	31	A7A1_0515	A7A1_0515	-77	0	9	91	-47	43	BSU15110
new_2773764_2773889	S1022	126	Bacillus_subtilis_natto_BEST195_uid183001	1	126	1	37	ylbQ	BSNT_02502	-77	0	12	94	-47	43	BSU15110
new_2773764_2773889	S1022	126	Bacillus_subtilis_RO_NN_1_uid158879	4	126	0.99	57	I33_1697	I33_1697	-73	0	9	59	-7	43	BSU15110
new_2773764_2773889	S1022	126	Bacillus_subtilis_168_uid57675	1	126	1	91	ylbQ	BSU15110	-71	0.01	12	94	-47	43	BSU15110
new_2773764_2773889	S1022	126	Bacillus_subtilis_QB928_uid173926	1	126	1	87	panE	B657_15110	-71	0.01	12	94	-47	43	BSU15110
new_2773764_2773889	S1022	126	Bacillus_atrophaeus_1942_uid59887	11	78	0.89	58	BATR1942_05345	BATR1942_05345	-66	0.01	2	73	-18	45	BSU15110
new_2773764_2773889	S1022	126	Bacillus_subtilis_BSn5_uid62463	1	123	0.98	178	BSn5_19650	BSn5_19650	-65	0.01	17	62	-7	39	BSU15110
new_2773764_2773889	S1022	126	Bacillus_subtilis_spizizenii_TU_B_10_uid73967	4	105	0.97	192	GYO_1857	GYO_1857	-65	0.02	14	59	-7	39	BSU15110
new_2773764_2773889	S1022	126	Bacillus_subtilis_spizizenii_W23_uid51879	4	123	0.94	176	ylbQ	BSUW23_07780	-65	0.01	14	59	-7	39	BSU15110
new_2773764_2773889	S1022	126	Bacillus_JS_uid162189	4	123	0.99	242	MY9_1654	MY9_1654	-62	0.02	9	59	-7	43	BSU15110
new_2773764_2773889	S1022	126	Bacillus_amyloliquefaciens_LL3_uid158133	14	42	0.97	149	ylbQ	LL3_01668	-42	0.06	1	13	-53	-41	BSU15110
new_2773764_2773889	S1022	126	Bacillus_amyloliquefaciens_TA208_uid158701	14	42	0.97	145	ylbQ	BAMTA208_09595	-42	0.06	1	13	-53	-41	BSU15110
new_2773764_2773889	S1022	126	Bacillus_amyloliquefaciens_DSM_7_uid53535	15	42	0.96	158	ylbQ	BAMF_1585	-40	0.09	11	26	24	40	BSU15110
new_2773764_2773889	S1022	126	Bacillus_amyloliquefaciens_FZB42_uid58271	15	42	0.96	166	ylbQ	RBAM_014970	-40	0.09	11	26	-16	1	BSU15110
new_2773764_2773889	S1022	126	Bacillus_amyloliquefaciens_plantarum_AS43_3_uid183682	15	42	0.96	178	B938_07775	B938_07775	-40	0.09	11	26	-16	1	BSU15110
new_2773764_2773889	S1022	126	Bacillus_amyloliquefaciens_plantarum_CAU_B946_uid84215	15	42	0.96	169	ylbQ	BACAU_1468	-40	0.09	11	26	-16	1	BSU15110
new_2773764_2773889	S1022	126	Bacillus_amyloliquefaciens_plantarum_YAU_B9601_Y2_uid159001	16	42	0.96	156	ylbQ	BANAU_1465	-40	0.08	10	25	-16	1	BSU15110
new_2773764_2773889	S1022	126	Bacillus_amyloliquefaciens_XH7_uid158881	14	42	0.97	207	ylbQ	BAXH7_01955	-40	0.1	12	27	-16	1	BSU15110
new_2773764_2773889	S1022	126	Bacillus_amyloliquefaciens_Y2_uid165195	16	42	0.96	167	ylbQ	MUS_1659	-40	0.08	10	25	-16	1	BSU15110
new_2773764_2773889	S1022	126	Bacillus_subtilis_168_uid57675	1	126	1	5	yneE	BSU17900	-87	0	45	94	-54	-11	BSU17900
new_2773764_2773889	S1022	126	Bacillus_subtilis_BSP1_uid184010	4	126	1	6	A7A1_0678	A7A1_0678	-87	0	42	91	-54	-11	BSU17900
new_2773764_2773889	S1022	126	Bacillus_subtilis_natto_BEST195_uid183001	1	126	1	8	yneE	BSNT_02962	-87	0	45	94	-54	-11	BSU17900
new_2773764_2773889	S1022	126	Bacillus_subtilis_QB928_uid173926	1	126	1	6	pcfA	B657_17900	-87	0	45	94	-54	-11	BSU17900
new_2773764_2773889	S1022	126	Bacillus_subtilis_RO_NN_1_uid158879	4	126	0.99	31	I33_2002	I33_2002	-76	0	42	91	-54	-11	BSU17900
new_2773764_2773889	S1022	126	Bacillus_subtilis_spizizenii_TU_B_10_uid73967	4	105	0.97	41	GYO_2158	GYO_2158	-76	0	42	91	-54	-11	BSU17900
new_2773764_2773889	S1022	126	Bacillus_subtilis_spizizenii_W23_uid51879	4	123	0.94	29	yneE	BSUW23_09200	-76	0	42	91	-54	-11	BSU17900
new_2773764_2773889	S1022	126	Bacillus_JS_uid162189	4	123	0.99	50	MY9_1955	MY9_1955	-73	0	42	87	-50	-11	BSU17900
new_2773764_2773889	S1022	126	Bacillus_subtilis_BSn5_uid62463	1	123	0.98	43	BSn5_00280	BSn5_00280	-73	0	45	90	-50	-11	BSU17900
new_2773764_2773889	S1022	126	Bacillus_JS_uid162189	4	123	0.99	8	MY9_1965	MY9_1965	-85	0	29	81	-69	-11	BSU18000
new_2773764_2773889	S1022	126	Bacillus_subtilis_BSn5_uid62463	1	123	0.98	6	BSn5_00330	BSn5_00330	-85	0	32	84	-69	-11	BSU18000
new_2773764_2773889	S1022	126	Bacillus_subtilis_RO_NN_1_uid158879	4	126	0.99	10	acnA	I33_2012	-85	0	29	81	-69	-11	BSU18000
new_2773764_2773889	S1022	126	Bacillus_subtilis_spizizenii_TU_B_10_uid73967	4	105	0.97	10	acnA	GYO_2168	-85	0	29	81	-67	-11	BSU18000
new_2773764_2773889	S1022	126	Bacillus_subtilis_spizizenii_W23_uid51879	4	123	0.94	9	citB	BSUW23_09250	-85	0	29	81	-67	-11	BSU18000
new_2773764_2773889	S1022	126	Bacillus_subtilis_168_uid57675	1	126	1	29	citB	BSU18000	-79	0	32	84	-69	-11	BSU18000
new_2773764_2773889	S1022	126	Bacillus_subtilis_BSP1_uid184010	4	126	1	24	A7A1_0688	A7A1_0688	-79	0	29	81	-69	-11	BSU18000
new_2773764_2773889	S1022	126	Bacillus_subtilis_natto_BEST195_uid183001	1	126	1	26	citB	BSNT_02978	-79	0	32	84	-69	-11	BSU18000
new_2773764_2773889	S1022	126	Bacillus_subtilis_QB928_uid173926	1	126	1	29	citB	B657_18000	-79	0	32	84	-69	-11	BSU18000
new_2773764_2773889	S1022	126	Bacillus_subtilis_168_uid57675	1	126	1	7	yoaD	BSU18560	-86	0	13	63	1	49	BSU18560
new_2773764_2773889	S1022	126	Bacillus_subtilis_QB928_uid173926	1	126	1	8	yoaD	B657_18560	-86	0	13	63	1	49	BSU18560
new_2773764_2773889	S1022	126	Bacillus_subtilis_BSn5_uid62463	1	123	0.98	9	BSn5_00640	BSn5_00640	-83	0	40	63	1	26	BSU18560
new_2773764_2773889	S1022	126	Bacillus_subtilis_BSP1_uid184010	4	126	1	14	A7A1_2442	A7A1_2442	-83	0	37	60	1	26	BSU18560
new_2773764_2773889	S1022	126	Bacillus_subtilis_spizizenii_W23_uid51879	4	123	0.94	16	yoaD	BSUW23_09900	-79	0	37	63	-34	-8	BSU18560
new_2773764_2773889	S1022	126	Bacillus_subtilis_spizizenii_TU_B_10_uid73967	4	105	0.97	34	GYO_2234	GYO_2234	-77	0	37	57	-28	-8	BSU18560
new_2773764_2773889	S1022	126	Bacillus_JS_uid162189	4	123	0.99	63	MY9_2025	MY9_2025	-72	0	37	88	-62	-8	BSU18560
new_2773764_2773889	S1022	126	Bacillus_subtilis_RO_NN_1_uid158879	4	126	0.99	67	I33_2079	I33_2079	-72	0	37	88	-62	-8	BSU18560
new_2773764_2773889	S1022	126	Bacillus_subtilis_BSP1_uid184010	4	126	1	3	A7A1_2747	A7A1_2747	-92	0	41	83	-49	-10	BSU18770
new_2773764_2773889	S1022	126	Bacillus_subtilis_168_uid57675	1	126	1	21	cyeA	BSU18770	-81	0	64	86	-49	-26	BSU18770
new_2773764_2773889	S1022	126	Bacillus_subtilis_QB928_uid173926	1	126	1	21	cyeA	B657_18770	-81	0	64	86	-49	-26	BSU18770
new_2773764_2773889	S1022	126	Bacillus_JS_uid162189	4	123	0.99	20	MY9_2051	MY9_2051	-79	0	43	83	-49	-11	BSU18770
new_2773764_2773889	S1022	126	Bacillus_subtilis_RO_NN_1_uid158879	4	126	0.99	20	I33_2106	I33_2106	-79	0	43	83	-49	-11	BSU18770
new_2773764_2773889	S1022	126	Bacillus_subtilis_spizizenii_W23_uid51879	4	123	0.94	17	cyeA	BSUW23_10040	-79	0	43	83	-49	-11	BSU18770
new_2773764_2773889	S1022	126	Bacillus_subtilis_spizizenii_TU_B_10_uid73967	4	105	0.97	69	GYO_2261	GYO_2261	-73	0	43	83	-49	-11	BSU18770
new_2773764_2773889	S1022	126	Bacillus_subtilis_BSn5_uid62463	1	123	0.98	99	BSn5_00755	BSn5_00755	-68	0.01	46	77	-39	-11	BSU18770
new_2773764_2773889	S1022	126	Bacillus_JS_uid162189	4	123	0.99	1	MY9_2211	MY9_2211	-102	2.97e-05	9	60	1	46	BSU22070
new_2773764_2773889	S1022	126	Bacillus_subtilis_spizizenii_TU_B_10_uid73967	4	105	0.97	25	xpt	GYO_2432	-80	0	12	100	-46	46	BSU22070
new_2773764_2773889	S1022	126	Bacillus_subtilis_168_uid57675	1	126	1	65	xpt	BSU22070	-74	0	12	63	1	46	BSU22070
new_2773764_2773889	S1022	126	Bacillus_subtilis_BSP1_uid184010	4	126	1	56	A7A1_2893	A7A1_2893	-74	0	9	60	1	46	BSU22070
new_2773764_2773889	S1022	126	Bacillus_subtilis_natto_BEST195_uid183001	1	126	1	62	xpt	BSNT_03289	-74	0	12	63	1	46	BSU22070
new_2773764_2773889	S1022	126	Bacillus_subtilis_QB928_uid173926	1	126	1	62	xpt	B657_22070	-74	0	12	63	1	46	BSU22070
new_2773764_2773889	S1022	126	Bacillus_subtilis_RO_NN_1_uid158879	4	126	0.99	48	xpt	I33_2267	-74	0	9	60	1	46	BSU22070
new_2773764_2773889	S1022	126	Bacillus_subtilis_BSn5_uid62463	1	123	0.98	100	BSn5_01505	BSn5_01505	-68	0.01	15	72	-11	46	BSU22070
new_2773764_2773889	S1022	126	Bacillus_subtilis_168_uid57675	1	126	1	48	yppF	BSU22260	-76	0	49	86	-23	19	BSU22260
new_2773764_2773889	S1022	126	Bacillus_subtilis_BSP1_uid184010	4	126	1	42	A7A1_2915	A7A1_2915	-76	0	46	83	-23	19	BSU22260
new_2773764_2773889	S1022	126	Bacillus_subtilis_natto_BEST195_uid183001	1	126	1	44	yppF	BSNT_03316	-76	0	49	86	-23	19	BSU22260
new_2773764_2773889	S1022	126	Bacillus_subtilis_QB928_uid173926	1	126	1	47	yppF	B657_22260	-76	0	49	86	-23	19	BSU22260
new_2773764_2773889	S1022	126	Bacillus_JS_uid162189	4	123	0.99	52	MY9_2231	MY9_2231	-73	0	46	82	-20	19	BSU22260
new_2773764_2773889	S1022	126	Bacillus_subtilis_BSn5_uid62463	1	123	0.98	44	BSn5_01605	BSn5_01605	-73	0	49	85	-20	19	BSU22260
new_2773764_2773889	S1022	126	Bacillus_subtilis_RO_NN_1_uid158879	4	126	0.99	60	I33_2286	I33_2286	-73	0	46	82	-20	19	BSU22260
new_2773764_2773889	S1022	126	Bacillus_subtilis_spizizenii_TU_B_10_uid73967	4	105	0.97	71	GYO_2452	GYO_2452	-73	0	46	82	-20	19	BSU22260
new_2773764_2773889	S1022	126	Bacillus_subtilis_spizizenii_W23_uid51879	4	123	0.94	55	yppF	BSUW23_10915	-73	0	46	82	-20	19	BSU22260
new_2773764_2773889	S1022	126	Bacillus_subtilis_QB928_uid173926	1	126	1	4	aroB	B657_22700	-89	0	40	85	-28	18	BSU22700
new_2773764_2773889	S1022	126	Bacillus_subtilis_168_uid57675	1	126	1	15	aroB	BSU22700	-83	0	40	85	-28	18	BSU22700
new_2773764_2773889	S1022	126	Bacillus_subtilis_BSP1_uid184010	4	126	1	15	A7A1_2959	A7A1_2959	-83	0	37	82	-28	18	BSU22700
new_2773764_2773889	S1022	126	Bacillus_subtilis_natto_BEST195_uid183001	1	126	1	17	aroB	BSNT_03375	-83	0	40	85	-28	18	BSU22700
new_2773764_2773889	S1022	126	Bacillus_subtilis_spizizenii_TU_B_10_uid73967	4	105	0.97	29	aroB	GYO_2497	-78	0	37	82	-28	18	BSU22700
new_2773764_2773889	S1022	126	Bacillus_subtilis_spizizenii_W23_uid51879	4	123	0.94	20	aroB	BSUW23_11135	-78	0	37	82	-28	18	BSU22700
new_2773764_2773889	S1022	126	Bacillus_JS_uid162189	4	123	0.99	64	MY9_2276	MY9_2276	-72	0	37	82	-28	18	BSU22700
new_2773764_2773889	S1022	126	Bacillus_subtilis_BSn5_uid62463	1	123	0.98	54	aroB	BSn5_01825	-72	0	40	85	-28	18	BSU22700
new_2773764_2773889	S1022	126	Bacillus_subtilis_RO_NN_1_uid158879	4	126	0.99	69	aroB	I33_2330	-72	0	37	82	-28	18	BSU22700
new_2773764_2773889	S1022	126	Bacillus_JS_uid162189	4	123	0.99	32	MY9_2277	MY9_2277	-76	0	33	54	-48	-27	BSU22710
new_2773764_2773889	S1022	126	Bacillus_subtilis_168_uid57675	1	126	1	49	aroF	BSU22710	-76	0	36	57	-66	-45	BSU22710
new_2773764_2773889	S1022	126	Bacillus_subtilis_BSn5_uid62463	1	123	0.98	23	BSn5_01830	BSn5_01830	-76	0	36	57	-66	-45	BSU22710
new_2773764_2773889	S1022	126	Bacillus_subtilis_natto_BEST195_uid183001	1	126	1	45	aroF	BSNT_03376	-76	0	36	57	-48	-27	BSU22710
new_2773764_2773889	S1022	126	Bacillus_subtilis_QB928_uid173926	1	126	1	48	aroF	B657_22710	-76	0	36	57	-66	-45	BSU22710
new_2773764_2773889	S1022	126	Bacillus_subtilis_RO_NN_1_uid158879	4	126	0.99	32	I33_2331	I33_2331	-76	0	33	54	-66	-45	BSU22710
new_2773764_2773889	S1022	126	Bacillus_subtilis_spizizenii_TU_B_10_uid73967	4	105	0.97	43	aroF	GYO_2498	-76	0	33	54	-66	-45	BSU22710
new_2773764_2773889	S1022	126	Bacillus_subtilis_spizizenii_W23_uid51879	4	123	0.94	30	aroF	BSUW23_11140	-76	0	33	54	-66	-45	BSU22710
new_2773764_2773889	S1022	126	Bacillus_subtilis_spizizenii_TU_B_10_uid73967	4	105	0.97	58	ribE	GYO_2560	-74	0	44	79	18	49	BSU23270
new_2773764_2773889	S1022	126	Bacillus_subtilis_spizizenii_W23_uid51879	4	123	0.94	43	ribE	BSUW23_11430	-74	0	44	79	18	49	BSU23270
new_2773764_2773889	S1022	126	Bacillus_subtilis_168_uid57675	1	126	1	83	ribE	BSU23270	-72	0.01	47	84	15	49	BSU23270
new_2773764_2773889	S1022	126	Bacillus_subtilis_natto_BEST195_uid183001	1	126	1	80	ribE	BSNT_03463	-72	0.01	47	84	15	49	BSU23270
new_2773764_2773889	S1022	126	Bacillus_subtilis_QB928_uid173926	1	126	1	80	ribE	B657_23270	-72	0.01	47	84	15	49	BSU23270
new_2773764_2773889	S1022	126	Bacillus_subtilis_BSn5_uid62463	1	123	0.98	87	BSn5_02125	BSn5_02125	-69	0.01	47	81	19	49	BSU23270
new_2773764_2773889	S1022	126	Bacillus_subtilis_RO_NN_1_uid158879	4	126	0.99	92	ribE	I33_2392	-69	0.01	44	78	19	49	BSU23270
new_2773764_2773889	S1022	126	Bacillus_JS_uid162189	4	123	0.99	210	MY9_2340	MY9_2340	-63	0.02	44	78	19	49	BSU23270
new_2773764_2773889	S1022	126	Bacillus_JS_uid162189	4	123	0.99	33	MY9_2356	MY9_2356	-76	0	43	64	-4	18	BSU23410
new_2773764_2773889	S1022	126	Bacillus_subtilis_spizizenii_TU_B_10_uid73967	4	105	0.97	78	spoVAD	GYO_2575	-72	0.01	43	93	-46	18	BSU23410
new_2773764_2773889	S1022	126	Bacillus_subtilis_168_uid57675	1	126	1	95	spoVAD	BSU23410	-71	0.01	46	86	-17	18	BSU23410
new_2773764_2773889	S1022	126	Bacillus_subtilis_BSP1_uid184010	4	126	1	78	A7A1_3035	A7A1_3035	-71	0.01	43	83	-17	18	BSU23410
new_2773764_2773889	S1022	126	Bacillus_subtilis_natto_BEST195_uid183001	1	126	1	91	spoVAD	BSNT_03483	-71	0.01	46	86	-17	18	BSU23410
new_2773764_2773889	S1022	126	Bacillus_subtilis_QB928_uid173926	1	126	1	91	spoVAD	B657_23410	-71	0.01	46	86	-17	18	BSU23410
new_2773764_2773889	S1022	126	Bacillus_subtilis_BSn5_uid62463	1	123	0.98	161	BSn5_02215	BSn5_02215	-65	0.01	46	67	-4	18	BSU23410
new_2773764_2773889	S1022	126	Bacillus_subtilis_RO_NN_1_uid158879	4	126	0.99	176	spoVAD	I33_2411	-65	0.01	43	64	-4	18	BSU23410
new_2773764_2773889	S1022	126	Bacillus_subtilis_spizizenii_W23_uid51879	4	123	0.94	178	spoVAD	BSUW23_11490	-65	0.01	43	64	-4	18	BSU23410
new_2773764_2773889	S1022	126	Bacillus_amyloliquefaciens_DSM_7_uid53535	15	42	0.96	19	spoVAD5	BAMF_2237	-52	0.01	1	15	-70	-55	BSU23410
new_2773764_2773889	S1022	126	Bacillus_amyloliquefaciens_LL3_uid158133	14	42	0.97	25	spoV	LL3_02525	-52	0.01	2	16	-70	-55	BSU23410
new_2773764_2773889	S1022	126	Bacillus_amyloliquefaciens_TA208_uid158701	14	42	0.97	22	spoVAD	BAMTA208_05255	-52	0.01	2	16	-70	-55	BSU23410
new_2773764_2773889	S1022	126	Bacillus_amyloliquefaciens_XH7_uid158881	14	42	0.97	23	spoVAD	BAXH7_01100	-52	0.01	2	16	-70	-55	BSU23410
new_2773764_2773889	S1022	126	Bacillus_JS_uid162189	4	123	0.99	42	MY9_2369	MY9_2369	-74	0	37	78	-11	29	BSU23530
new_2773764_2773889	S1022	126	Bacillus_subtilis_168_uid57675	1	126	1	66	spoIIM	BSU23530	-74	0	40	81	-11	29	BSU23530
new_2773764_2773889	S1022	126	Bacillus_subtilis_BSn5_uid62463	1	123	0.98	35	BSn5_02280	BSn5_02280	-74	0	40	81	-11	29	BSU23530
new_2773764_2773889	S1022	126	Bacillus_subtilis_natto_BEST195_uid183001	1	126	1	64	spoIIM	BSNT_03502	-74	0	40	81	-11	29	BSU23530
new_2773764_2773889	S1022	126	Bacillus_subtilis_QB928_uid173926	1	126	1	63	spoIIM	B657_23530	-74	0	40	81	-11	29	BSU23530
new_2773764_2773889	S1022	126	Bacillus_subtilis_spizizenii_TU_B_10_uid73967	4	105	0.97	59	spoIIM	GYO_2589	-74	0	37	78	-11	29	BSU23530
new_2773764_2773889	S1022	126	Bacillus_subtilis_spizizenii_W23_uid51879	4	123	0.94	44	spoIIM	BSUW23_11560	-74	0	37	78	-11	29	BSU23530
new_2773764_2773889	S1022	126	Bacillus_subtilis_RO_NN_1_uid158879	4	126	0.99	147	spoIIM	I33_2425	-66	0.01	37	78	-11	29	BSU23530
new_2773764_2773889	S1022	126	Bacillus_subtilis_168_uid57675	1	126	1	23	spoIIIAG	BSU24370	-81	0	40	87	-3	41	BSU24370
new_2773764_2773889	S1022	126	Bacillus_subtilis_BSP1_uid184010	4	126	1	21	A7A1_3605	A7A1_3605	-81	0	37	84	-3	41	BSU24370
new_2773764_2773889	S1022	126	Bacillus_subtilis_natto_BEST195_uid183001	1	126	1	22	spoIIIAG	BSNT_03639	-81	0	40	87	-3	41	BSU24370
new_2773764_2773889	S1022	126	Bacillus_JS_uid162189	4	123	0.99	34	MY9_2459	MY9_2459	-76	0	37	75	16	50	BSU24370
new_2773764_2773889	S1022	126	Bacillus_subtilis_BSn5_uid62463	1	123	0.98	24	BSn5_02735	BSn5_02735	-76	0	40	78	7	41	BSU24370
new_2773764_2773889	S1022	126	Bacillus_subtilis_RO_NN_1_uid158879	4	126	0.99	33	spoIIIAG	I33_2517	-76	0	37	75	7	41	BSU24370
new_2773764_2773889	S1022	126	Bacillus_subtilis_spizizenii_TU_B_10_uid73967	4	105	0.97	45	spoIIIAG	GYO_2697	-76	0	37	75	7	41	BSU24370
new_2773764_2773889	S1022	126	Bacillus_subtilis_spizizenii_W23_uid51879	4	123	0.94	31	spoIIIAG	BSUW23_12065	-76	0	37	75	7	41	BSU24370
new_2773764_2773889	S1022	126	Bacillus_subtilis_168_uid57675	1	126	1	36	glpG	BSU24870	-78	0	29	94	-66	18	BSU24870
new_2773764_2773889	S1022	126	Bacillus_subtilis_BSP1_uid184010	4	126	1	30	A7A1_3554	A7A1_3554	-78	0	26	91	-66	18	BSU24870
new_2773764_2773889	S1022	126	Bacillus_subtilis_natto_BEST195_uid183001	1	126	1	30	yqgP	BSNT_03714	-78	0	29	94	-66	18	BSU24870
new_2773764_2773889	S1022	126	Bacillus_subtilis_QB928_uid173926	1	126	1	37	glpG	B657_24870	-78	0	29	94	-72	12	BSU24870
new_2773764_2773889	S1022	126	Bacillus_subtilis_RO_NN_1_uid158879	4	126	0.99	24	I33_2569	I33_2569	-78	0	26	91	-66	18	BSU24870
new_2773764_2773889	S1022	126	Bacillus_subtilis_BSn5_uid62463	1	123	0.98	80	BSn5_02990	BSn5_02990	-70	0.01	29	87	-53	18	BSU24870
new_2773764_2773889	S1022	126	Bacillus_JS_uid162189	4	123	0.99	104	MY9_2511	MY9_2511	-68	0.01	26	63	-31	18	BSU24870
new_2773764_2773889	S1022	126	Bacillus_subtilis_spizizenii_W23_uid51879	4	123	0.94	240	glpG	BSUW23_12330	-63	0.02	10	82	-28	48	BSU24870
new_2773764_2773889	S1022	126	Bacillus_subtilis_168_uid57675	1	126	1	56	bltD	BSU26600	-75	0	29	92	-48	8	BSU26600
new_2773764_2773889	S1022	126	Bacillus_subtilis_BSP1_uid184010	4	126	1	44	A7A1_0807	A7A1_0807	-75	0	26	89	-48	8	BSU26600
new_2773764_2773889	S1022	126	Bacillus_subtilis_QB928_uid173926	1	126	1	54	bltD	B657_26600	-75	0	29	92	-48	8	BSU26600
new_2773764_2773889	S1022	126	Bacillus_JS_uid162189	4	123	0.99	147	MY9_2635	MY9_2635	-66	0.01	26	73	-34	8	BSU26600
new_2773764_2773889	S1022	126	Bacillus_amyloliquefaciens_FZB42_uid58271	15	42	0.96	155	bltD	RBAM_006040	-40	0.09	14	21	-12	-5	BSU26600
new_2773764_2773889	S1022	126	Bacillus_amyloliquefaciens_plantarum_AS43_3_uid183682	15	42	0.96	165	B938_02775	B938_02775	-40	0.09	14	21	-12	-5	BSU26600
new_2773764_2773889	S1022	126	Bacillus_amyloliquefaciens_plantarum_CAU_B946_uid84215	15	42	0.96	158	bltD	BACAU_0521	-40	0.09	14	21	-12	-5	BSU26600
new_2773764_2773889	S1022	126	Bacillus_amyloliquefaciens_plantarum_YAU_B9601_Y2_uid159001	16	42	0.96	147	bltD	BANAU_0524	-40	0.08	13	20	-12	-5	BSU26600
new_2773764_2773889	S1022	126	Bacillus_amyloliquefaciens_Y2_uid165195	16	42	0.96	157	bltD	MUS_0573	-40	0.08	13	20	-12	-5	BSU26600
new_2773764_2773889	S1022	126	Bacillus_JS_uid162189	4	123	0.99	31	MY9_2899	MY9_2899	-77	0	13	88	-53	18	BSU29080
new_2773764_2773889	S1022	126	Bacillus_subtilis_168_uid57675	1	126	1	42	mutM	BSU29080	-77	0	16	91	-59	12	BSU29080
new_2773764_2773889	S1022	126	Bacillus_subtilis_BSn5_uid62463	1	123	0.98	18	BSn5_05370	BSn5_05370	-77	0	16	91	-59	12	BSU29080
new_2773764_2773889	S1022	126	Bacillus_subtilis_BSP1_uid184010	4	126	1	33	A7A1_0773	A7A1_0773	-77	0	13	88	-53	18	BSU29080
new_2773764_2773889	S1022	126	Bacillus_subtilis_natto_BEST195_uid183001	1	126	1	39	mutM	BSNT_04246	-77	0	16	91	-53	18	BSU29080
new_2773764_2773889	S1022	126	Bacillus_subtilis_QB928_uid173926	1	126	1	42	mutM	B657_29080	-77	0	16	91	-59	12	BSU29080
new_2773764_2773889	S1022	126	Bacillus_subtilis_RO_NN_1_uid158879	4	126	0.99	28	mutM	I33_2965	-77	0	13	88	-59	12	BSU29080
new_2773764_2773889	S1022	126	Bacillus_subtilis_spizizenii_TU_B_10_uid73967	4	105	0.97	35	mutM	GYO_3158	-77	0	13	88	-59	12	BSU29080
new_2773764_2773889	S1022	126	Bacillus_subtilis_spizizenii_W23_uid51879	4	123	0.94	156	mutM	BSUW23_14135	-66	0.01	13	88	-59	12	BSU29080
new_2773764_2773889	S1022	126	Bacillus_amyloliquefaciens_FZB42_uid58271	15	42	0.96	30	mutM	RBAM_026120	-49	0.01	2	23	-4	18	BSU29080
new_2773764_2773889	S1022	126	Bacillus_amyloliquefaciens_plantarum_AS43_3_uid183682	15	42	0.96	33	B938_13505	B938_13505	-49	0.01	2	23	-10	12	BSU29080
new_2773764_2773889	S1022	126	Bacillus_amyloliquefaciens_plantarum_CAU_B946_uid84215	15	42	0.96	27	mutM	BACAU_2629	-49	0.01	2	23	-4	18	BSU29080
new_2773764_2773889	S1022	126	Bacillus_amyloliquefaciens_plantarum_YAU_B9601_Y2_uid159001	16	42	0.96	31	mutM	BANAU_2827	-49	0.01	1	22	-4	18	BSU29080
new_2773764_2773889	S1022	126	Bacillus_amyloliquefaciens_Y2_uid165195	16	42	0.96	33	mutM	MUS_3183	-49	0.01	1	22	-4	18	BSU29080
new_2773764_2773889	S1022	126	Bacillus_amyloliquefaciens_DSM_7_uid53535	15	42	0.96	54	mutM	BAMF_2711	-46	0.02	7	23	-4	13	BSU29080
new_2773764_2773889	S1022	126	Bacillus_amyloliquefaciens_LL3_uid158133	14	42	0.97	74	mutM	LL3_02996	-46	0.03	8	24	-4	13	BSU29080
new_2773764_2773889	S1022	126	Bacillus_amyloliquefaciens_TA208_uid158701	14	42	0.97	73	mutM	BAMTA208_14280	-46	0.03	8	24	-10	7	BSU29080
new_2773764_2773889	S1022	126	Bacillus_amyloliquefaciens_XH7_uid158881	14	42	0.97	77	mutM	BAXH7_02924	-46	0.03	8	24	-4	13	BSU29080
new_2773764_2773889	S1022	126	Bacillus_JS_uid162189	4	123	0.99	2	MY9_2906	MY9_2906	-98	5.78e-05	34	58	-28	-2	BSU29140
new_2773764_2773889	S1022	126	Bacillus_subtilis_168_uid57675	1	126	1	1	citZ	BSU29140	-98	7.71e-05	37	61	-28	-2	BSU29140
new_2773764_2773889	S1022	126	Bacillus_subtilis_BSn5_uid62463	1	123	0.98	1	BSn5_05400	BSn5_05400	-98	4.41e-05	37	61	-28	-2	BSU29140
new_2773764_2773889	S1022	126	Bacillus_subtilis_BSP1_uid184010	4	126	1	1	A7A1_0767	A7A1_0767	-98	8.34e-05	34	58	-28	-2	BSU29140
new_2773764_2773889	S1022	126	Bacillus_subtilis_natto_BEST195_uid183001	1	126	1	1	citZ	BSNT_04254	-98	6.97e-05	37	61	-28	-2	BSU29140
new_2773764_2773889	S1022	126	Bacillus_subtilis_QB928_uid173926	1	126	1	1	citZ	B657_29140	-98	6.6e-05	37	61	-28	-2	BSU29140
new_2773764_2773889	S1022	126	Bacillus_subtilis_RO_NN_1_uid158879	4	126	0.99	3	I33_2972	I33_2972	-98	5.35e-05	34	58	-28	-2	BSU29140
new_2773764_2773889	S1022	126	Bacillus_subtilis_spizizenii_TU_B_10_uid73967	4	105	0.97	3	GYO_3166	GYO_3166	-98	7.49e-05	34	58	-28	-2	BSU29140
new_2773764_2773889	S1022	126	Bacillus_subtilis_spizizenii_W23_uid51879	4	123	0.94	3	citZ	BSUW23_14165	-93	0	34	58	-28	-2	BSU29140
new_2773764_2773889	S1022	126	Bacillus_JS_uid162189	4	123	0.99	9	MY9_2917	MY9_2917	-85	0	6	76	-57	14	BSU29230
new_2773764_2773889	S1022	126	Bacillus_subtilis_168_uid57675	1	126	1	20	dnaE	BSU29230	-82	0	36	79	-57	-2	BSU29230
new_2773764_2773889	S1022	126	Bacillus_subtilis_BSn5_uid62463	1	123	0.98	10	dnaE	BSn5_05445	-82	0	36	79	-57	-2	BSU29230
new_2773764_2773889	S1022	126	Bacillus_subtilis_natto_BEST195_uid183001	1	126	1	21	dnaE	BSNT_04269	-82	0	36	79	-57	-2	BSU29230
new_2773764_2773889	S1022	126	Bacillus_subtilis_QB928_uid173926	1	126	1	19	dnaE	B657_29230	-82	0	36	79	-57	-2	BSU29230
new_2773764_2773889	S1022	126	Bacillus_subtilis_RO_NN_1_uid158879	4	126	0.99	13	I33_2982	I33_2982	-82	0	33	76	-57	-2	BSU29230
new_2773764_2773889	S1022	126	Bacillus_subtilis_spizizenii_W23_uid51879	4	123	0.94	92	dnaE	BSUW23_14210	-70	0.01	29	76	-57	-15	BSU29230
new_2773764_2773889	S1022	126	Bacillus_subtilis_spizizenii_TU_B_10_uid73967	4	105	0.97	200	GYO_3176	GYO_3176	-65	0.02	33	76	-57	-2	BSU29230
new_2773764_2773889	S1022	126	Bacillus_subtilis_168_uid57675	1	126	1	73	nrnA	BSU29250	-73	0	28	73	-47	-3	BSU29250
new_2773764_2773889	S1022	126	Bacillus_subtilis_BSn5_uid62463	1	123	0.98	48	BSn5_05465	BSn5_05465	-73	0	28	73	-47	-3	BSU29250
new_2773764_2773889	S1022	126	Bacillus_subtilis_BSP1_uid184010	4	126	1	59	A7A1_0755	A7A1_0755	-73	0	25	70	-47	-3	BSU29250
new_2773764_2773889	S1022	126	Bacillus_subtilis_natto_BEST195_uid183001	1	126	1	72	ytqI	BSNT_04273	-73	0	28	73	-47	-3	BSU29250
new_2773764_2773889	S1022	126	Bacillus_subtilis_QB928_uid173926	1	126	1	70	nrnA	B657_29250	-73	0	28	73	-47	-3	BSU29250
new_2773764_2773889	S1022	126	Bacillus_subtilis_RO_NN_1_uid158879	4	126	0.99	61	I33_2986	I33_2986	-73	0	25	70	-47	-3	BSU29250
new_2773764_2773889	S1022	126	Bacillus_subtilis_spizizenii_W23_uid51879	4	123	0.94	57	nrnA	BSUW23_14230	-73	0	25	70	-47	-3	BSU29250
new_2773764_2773889	S1022	126	Bacillus_atrophaeus_1942_uid59887	11	78	0.89	87	BATR1942_12420	BATR1942_12420	-64	0.01	37	69	-52	-19	BSU29250
new_2773764_2773889	S1022	126	Bacillus_subtilis_RO_NN_1_uid158879	4	126	0.99	1	I33_3228	I33_3228	-114	3.61e-06	35	91	-57	2	BSU31370
new_2773764_2773889	S1022	126	Bacillus_subtilis_spizizenii_TU_B_10_uid73967	4	105	0.97	1	GYO_3425	GYO_3425	-113	6.4e-06	35	93	-59	2	BSU31370
new_2773764_2773889	S1022	126	Bacillus_subtilis_spizizenii_W23_uid51879	4	123	0.94	1	yugJ	BSUW23_15265	-103	2.24e-05	35	91	-57	2	BSU31370
new_2773764_2773889	S1022	126	Bacillus_subtilis_168_uid57675	1	126	1	2	yugJ	BSU31370	-97	9.09e-05	38	94	-57	2	BSU31370
new_2773764_2773889	S1022	126	Bacillus_subtilis_BSP1_uid184010	4	126	1	2	A7A1_2249	A7A1_2249	-97	9.8e-05	35	91	-57	2	BSU31370
new_2773764_2773889	S1022	126	Bacillus_subtilis_natto_BEST195_uid183001	1	126	1	2	yugJ	BSNT_04622	-97	8.22e-05	38	94	-57	2	BSU31370
new_2773764_2773889	S1022	126	Bacillus_subtilis_QB928_uid173926	1	126	1	2	yugJ	B657_31370	-97	7.8e-05	38	94	-57	2	BSU31370
new_2773764_2773889	S1022	126	Bacillus_JS_uid162189	4	123	0.99	6	MY9_3148	MY9_3148	-88	0	35	88	-54	2	BSU31370
new_2773764_2773889	S1022	126	Bacillus_subtilis_BSn5_uid62463	1	123	0.98	3	BSn5_06570	BSn5_06570	-88	0	38	91	-54	2	BSU31370
new_2773764_2773889	S1022	126	Bacillus_JS_uid162189	4	123	0.99	11	MY9_3300	MY9_3300	-84	0	56	83	-1	27	BSU32640
new_2773764_2773889	S1022	126	Bacillus_subtilis_BSn5_uid62463	1	123	0.98	8	BSn5_07220	BSn5_07220	-84	0	59	86	-1	27	BSU32640
new_2773764_2773889	S1022	126	Bacillus_subtilis_RO_NN_1_uid158879	4	126	0.99	11	I33_3368	I33_3368	-84	0	56	83	-1	27	BSU32640
new_2773764_2773889	S1022	126	Bacillus_subtilis_spizizenii_TU_B_10_uid73967	4	105	0.97	13	GYO_3564	GYO_3564	-84	0	56	83	-1	27	BSU32640
new_2773764_2773889	S1022	126	Bacillus_subtilis_168_uid57675	1	126	1	38	sspG	BSU32640	-78	0	59	86	-1	27	BSU32640
new_2773764_2773889	S1022	126	Bacillus_subtilis_natto_BEST195_uid183001	1	126	1	32	sspG	BSNT_04837	-78	0	59	86	-1	27	BSU32640
new_2773764_2773889	S1022	126	Bacillus_subtilis_QB928_uid173926	1	126	1	39	sspG	B657_32640	-78	0	59	86	-1	27	BSU32640
new_2773764_2773889	S1022	126	Bacillus_subtilis_spizizenii_W23_uid51879	4	123	0.94	59	sspG	BSUW23_15940	-73	0	56	83	-1	27	BSU32640
new_2773764_2773889	S1022	126	Bacillus_subtilis_BSP1_uid184010	4	126	1	69	A7A1_2480	A7A1_2480	-72	0.01	56	83	-1	27	BSU32640
new_2773764_2773889	S1022	126	Bacillus_subtilis_BSP1_uid184010	4	126	1	8	A7A1_2491	A7A1_2491	-86	0	26	66	-20	25	BSU32730
new_2773764_2773889	S1022	126	Bacillus_subtilis_168_uid57675	1	126	1	57	metN	BSU32730	-75	0	29	69	-20	25	BSU32730
new_2773764_2773889	S1022	126	Bacillus_subtilis_BSn5_uid62463	1	123	0.98	30	BSn5_07265	BSn5_07265	-75	0	29	69	-20	25	BSU32730
new_2773764_2773889	S1022	126	Bacillus_subtilis_natto_BEST195_uid183001	1	126	1	52	yusA	BSNT_04853	-75	0	29	69	-20	25	BSU32730
new_2773764_2773889	S1022	126	Bacillus_subtilis_QB928_uid173926	1	126	1	55	metQ	B657_32730	-75	0	29	69	-20	25	BSU32730
new_2773764_2773889	S1022	126	Bacillus_subtilis_RO_NN_1_uid158879	4	126	0.99	39	I33_3380	I33_3380	-75	0	26	66	-20	25	BSU32730
new_2773764_2773889	S1022	126	Bacillus_subtilis_spizizenii_TU_B_10_uid73967	4	105	0.97	51	GYO_3574	GYO_3574	-75	0	26	66	-20	25	BSU32730
new_2773764_2773889	S1022	126	Bacillus_subtilis_spizizenii_W23_uid51879	4	123	0.94	39	metQ	BSUW23_16000	-75	0	26	66	-20	25	BSU32730
new_2773764_2773889	S1022	126	Bacillus_JS_uid162189	4	123	0.99	109	MY9_3311	MY9_3311	-68	0.01	32	66	-20	20	BSU32730
new_2773764_2773889	S1022	126	Bacillus_subtilis_168_uid57675	1	126	1	51	uvrA	BSU35160	-76	0	32	94	-37	31	BSU35160
new_2773764_2773889	S1022	126	Bacillus_subtilis_BSP1_uid184010	4	126	1	39	A7A1_1210	A7A1_1210	-76	0	29	91	-37	31	BSU35160
new_2773764_2773889	S1022	126	Bacillus_subtilis_natto_BEST195_uid183001	1	126	1	48	uvrA	BSNT_05348	-76	0	32	94	-37	31	BSU35160
new_2773764_2773889	S1022	126	Bacillus_subtilis_QB928_uid173926	1	126	1	50	uvrA	B657_35160	-76	0	32	94	-37	31	BSU35160
new_2773764_2773889	S1022	126	Bacillus_JS_uid162189	4	123	0.99	66	MY9_3560	MY9_3560	-72	0	29	75	-23	31	BSU35160
new_2773764_2773889	S1022	126	Bacillus_subtilis_BSn5_uid62463	1	123	0.98	56	uvrA	BSn5_08500	-72	0	32	78	-23	31	BSU35160
new_2773764_2773889	S1022	126	Bacillus_subtilis_RO_NN_1_uid158879	4	126	0.99	70	uvrA	I33_3643	-72	0	29	75	-23	31	BSU35160
new_2773764_2773889	S1022	126	Bacillus_subtilis_spizizenii_TU_B_10_uid73967	4	105	0.97	82	uvrA	GYO_3854	-72	0.01	29	75	-23	31	BSU35160
new_2773764_2773889	S1022	126	Bacillus_subtilis_spizizenii_W23_uid51879	4	123	0.94	65	uvrA	BSUW23_17230	-72	0	29	75	-23	31	BSU35160
new_2773764_2773889	S1022	126	Bacillus_subtilis_spizizenii_TU_B_10_uid73967	4	105	0.97	30	GYO_3987	GYO_3987	-78	0	34	78	-68	-18	BSU36260
new_2773764_2773889	S1022	126	Bacillus_subtilis_spizizenii_W23_uid51879	4	123	0.94	21	ywqC	BSUW23_17840	-78	0	34	78	-68	-18	BSU36260
new_2773764_2773889	S1022	126	Bacillus_JS_uid162189	4	123	0.99	37	MY9_3691	MY9_3691	-75	0	34	48	-32	-18	BSU36260
new_2773764_2773889	S1022	126	Bacillus_subtilis_168_uid57675	1	126	1	58	ywqC	BSU36260	-75	0	37	51	-32	-18	BSU36260
new_2773764_2773889	S1022	126	Bacillus_subtilis_BSn5_uid62463	1	123	0.98	31	BSn5_09050	BSn5_09050	-75	0	37	51	-32	-18	BSU36260
new_2773764_2773889	S1022	126	Bacillus_subtilis_BSP1_uid184010	4	126	1	45	A7A1_1092	A7A1_1092	-75	0	34	48	-32	-18	BSU36260
new_2773764_2773889	S1022	126	Bacillus_subtilis_natto_BEST195_uid183001	1	126	1	54	ywqC	BSNT_05534	-75	0	37	51	-32	-18	BSU36260
new_2773764_2773889	S1022	126	Bacillus_subtilis_QB928_uid173926	1	126	1	56	ywqC	B657_36260	-75	0	37	51	32	46	BSU36260
new_2773764_2773889	S1022	126	Bacillus_subtilis_RO_NN_1_uid158879	4	126	0.99	41	I33_3757	I33_3757	-75	0	34	48	-32	-18	BSU36260
new_2773764_2773889	S1022	126	Bacillus_atrophaeus_1942_uid59887	11	78	0.89	170	BATR1942_16055	BATR1942_16055	-60	0.02	27	55	7	36	BSU36260
new_2773764_2773889	S1022	126	Bacillus_amyloliquefaciens_plantarum_CAU_B946_uid84215	15	42	0.96	10	ywqC	BACAU_3379	-55	0	10	28	-5	14	BSU36260
new_2773764_2773889	S1022	126	Bacillus_amyloliquefaciens_DSM_7_uid53535	15	42	0.96	20	tkmA	BAMF_3470	-52	0.01	14	28	-5	11	BSU36260
new_2773764_2773889	S1022	126	Bacillus_amyloliquefaciens_FZB42_uid58271	15	42	0.96	18	ywqC	RBAM_033480	-52	0.01	14	28	-5	11	BSU36260
new_2773764_2773889	S1022	126	Bacillus_amyloliquefaciens_LL3_uid158133	14	42	0.97	26	tkmA	LL3_03773	-52	0.01	15	29	-5	11	BSU36260
new_2773764_2773889	S1022	126	Bacillus_amyloliquefaciens_plantarum_AS43_3_uid183682	15	42	0.96	19	B938_17170	B938_17170	-52	0.01	14	28	-5	11	BSU36260
new_2773764_2773889	S1022	126	Bacillus_amyloliquefaciens_plantarum_YAU_B9601_Y2_uid159001	16	42	0.96	15	ywqC	BANAU_3535	-52	0.01	13	27	-5	11	BSU36260
new_2773764_2773889	S1022	126	Bacillus_amyloliquefaciens_TA208_uid158701	14	42	0.97	27	tkmA	BAMTA208_18375	-52	0.01	15	29	-5	11	BSU36260
new_2773764_2773889	S1022	126	Bacillus_amyloliquefaciens_XH7_uid158881	14	42	0.97	28	ywqC	BAXH7_03760	-52	0.01	15	29	-5	11	BSU36260
new_2773764_2773889	S1022	126	Bacillus_amyloliquefaciens_Y2_uid165195	16	42	0.96	20	ywqC	MUS_3991	-52	0.01	13	27	-5	11	BSU36260
new_2773764_2773889	S1022	126	Bacillus_subtilis_168_uid57675	1	126	1	69	ywlC	BSU36950	-74	0	30	94	-28	30	BSU36950
new_2773764_2773889	S1022	126	Bacillus_subtilis_BSP1_uid184010	4	126	1	53	A7A1_1016	A7A1_1016	-74	0	27	91	-28	30	BSU36950
new_2773764_2773889	S1022	126	Bacillus_subtilis_natto_BEST195_uid183001	1	126	1	67	ywlC	BSNT_05644	-74	0	30	94	-28	30	BSU36950
new_2773764_2773889	S1022	126	Bacillus_subtilis_QB928_uid173926	1	126	1	65	tamT	B657_36950	-74	0	30	94	-28	30	BSU36950
new_2773764_2773889	S1022	126	Bacillus_subtilis_spizizenii_TU_B_10_uid73967	4	105	0.97	64	GYO_4071	GYO_4071	-74	0	27	92	-30	30	BSU36950
new_2773764_2773889	S1022	126	Bacillus_subtilis_spizizenii_W23_uid51879	4	123	0.94	108	ywlC	BSUW23_18240	-69	0.01	27	91	-29	30	BSU36950
new_2773764_2773889	S1022	126	Bacillus_subtilis_RO_NN_1_uid158879	4	126	0.99	235	I33_3839	I33_3839	-63	0.02	27	91	-28	30	BSU36950
new_2773764_2773889	S1022	126	Bacillus_atrophaeus_1942_uid59887	11	78	0.89	243	BATR1942_16435	BATR1942_16435	-58	0.03	27	66	-47	-2	BSU36950
new_2773764_2773889	S1022	126	Bacillus_subtilis_168_uid57675	1	126	1	8	racA	BSU37030	-86	0	35	94	-70	-4	BSU37030
new_2773764_2773889	S1022	126	Bacillus_subtilis_BSP1_uid184010	4	126	1	7	A7A1_1008	A7A1_1008	-86	0	32	91	-70	-4	BSU37030
new_2773764_2773889	S1022	126	Bacillus_subtilis_natto_BEST195_uid183001	1	126	1	9	racA	BSNT_05654	-86	0	35	94	-70	-4	BSU37030
new_2773764_2773889	S1022	126	Bacillus_subtilis_QB928_uid173926	1	126	1	9	racA	B657_37030	-86	0	35	94	-70	-4	BSU37030
new_2773764_2773889	S1022	126	Bacillus_subtilis_spizizenii_W23_uid51879	4	123	0.94	22	racA	BSUW23_18280	-78	0	32	91	-70	-4	BSU37030
new_2773764_2773889	S1022	126	Bacillus_subtilis_spizizenii_TU_B_10_uid73967	4	105	0.97	53	racA	GYO_4079	-75	0	32	91	-70	-4	BSU37030
new_2773764_2773889	S1022	126	Bacillus_JS_uid162189	4	123	0.99	44	MY9_3785	MY9_3785	-74	0	32	77	-52	-4	BSU37030
new_2773764_2773889	S1022	126	Bacillus_subtilis_RO_NN_1_uid158879	4	126	0.99	94	racA	I33_3847	-69	0.01	32	91	-70	-4	BSU37030
new_2773764_2773889	S1022	126	Bacillus_subtilis_BSn5_uid62463	1	123	0.98	221	racA	BSn5_09465	-63	0.02	35	80	-52	-4	BSU37030
new_2773764_2773889	S1022	126	Bacillus_subtilis_168_uid57675	1	126	1	78	spsI	BSU37840	-73	0	15	85	-30	44	BSU37840
new_2773764_2773889	S1022	126	Bacillus_subtilis_BSP1_uid184010	4	126	1	58	A7A1_0203	A7A1_0203	-73	0	12	82	-30	44	BSU37840
new_2773764_2773889	S1022	126	Bacillus_subtilis_natto_BEST195_uid183001	1	126	1	74	spsI	BSNT_05791	-73	0	15	85	-30	44	BSU37840
new_2773764_2773889	S1022	126	Bacillus_subtilis_QB928_uid173926	1	126	1	74	spsI	B657_37840	-73	0	15	85	-30	44	BSU37840
new_2773764_2773889	S1022	126	Bacillus_subtilis_spizizenii_W23_uid51879	4	123	0.94	67	spsI	BSUW23_18690	-72	0	12	74	-26	44	BSU37840
new_2773764_2773889	S1022	126	Bacillus_JS_uid162189	4	123	0.99	78	MY9_3876	MY9_3876	-71	0.01	12	75	-26	44	BSU37840
new_2773764_2773889	S1022	126	Bacillus_subtilis_BSn5_uid62463	1	123	0.98	70	BSn5_09915	BSn5_09915	-71	0	15	78	-26	44	BSU37840
new_2773764_2773889	S1022	126	Bacillus_subtilis_RO_NN_1_uid158879	4	126	0.99	79	spsI	I33_3935	-71	0.01	12	75	-26	44	BSU37840
new_2773764_2773889	S1022	126	Bacillus_subtilis_spizizenii_TU_B_10_uid73967	4	105	0.97	99	spsI	GYO_4171	-71	0.01	12	75	-26	44	BSU37840
new_2773764_2773889	S1022	126	Bacillus_subtilis_168_uid57675	1	126	1	31	walH	BSU40390	-79	0	52	87	-69	-35	BSU40390
new_2773764_2773889	S1022	126	Bacillus_subtilis_BSP1_uid184010	4	126	1	23	A7A1_0126	A7A1_0126	-79	0	49	84	-69	-35	BSU40390
new_2773764_2773889	S1022	126	Bacillus_subtilis_natto_BEST195_uid183001	1	126	1	27	yycH	BSNT_06198	-79	0	52	87	-69	-35	BSU40390
new_2773764_2773889	S1022	126	Bacillus_subtilis_QB928_uid173926	1	126	1	31	walH	B657_40390	-79	0	52	87	-69	-35	BSU40390
new_2773764_2773889	S1022	126	Bacillus_JS_uid162189	4	123	0.99	113	MY9_4178	MY9_4178	-68	0.01	49	84	-69	-35	BSU40390
new_2773764_2773889	S1022	126	Bacillus_subtilis_BSn5_uid62463	1	123	0.98	108	BSn5_11220	BSn5_11220	-68	0.01	52	87	-60	-26	BSU40390
new_2773764_2773889	S1022	126	Bacillus_subtilis_RO_NN_1_uid158879	4	126	0.99	112	yycH	I33_4209	-68	0.01	49	84	-69	-35	BSU40390
new_2773764_2773889	S1022	126	Bacillus_subtilis_spizizenii_TU_B_10_uid73967	4	105	0.97	144	yycH	GYO_4452	-68	0.01	49	84	-69	-35	BSU40390
new_2773764_2773889	S1022	126	Bacillus_subtilis_spizizenii_W23_uid51879	4	123	0.94	123	walH	BSUW23_20150	-68	0.01	49	84	-60	-26	BSU40390
new_2773764_2773889	S1022	126	Bacillus_subtilis_168_uid57675	1	126	1	32	spoIIIJ	BSU41040	-79	0	34	93	-42	24	BSU41040
new_2773764_2773889	S1022	126	Bacillus_subtilis_BSP1_uid184010	4	126	1	25	A7A1_1287	A7A1_1287	-79	0	31	90	-42	24	BSU41040
new_2773764_2773889	S1022	126	Bacillus_subtilis_natto_BEST195_uid183001	1	126	1	28	spoIIIJ	BSNT_06291	-79	0	34	93	-45	21	BSU41040
new_2773764_2773889	S1022	126	Bacillus_subtilis_QB928_uid173926	1	126	1	32	oxaAA	B657_41040	-79	0	34	93	-42	24	BSU41040
new_2773764_2773889	S1022	126	Bacillus_subtilis_RO_NN_1_uid158879	4	126	0.99	131	I33_4274	I33_4274	-67	0.01	31	90	-48	18	BSU41040
new_2773764_2773889	S1022	126	Bacillus_subtilis_spizizenii_TU_B_10_uid73967	4	105	0.97	158	GYO_4519	GYO_4519	-67	0.01	31	90	-66	-1	BSU41040
new_2773764_2773889	S1022	126	Bacillus_subtilis_spizizenii_W23_uid51879	4	123	0.94	144	oxaAA	BSUW23_20445	-67	0.01	31	90	-48	18	BSU41040
new_2773764_2773889	S1022	126	Bacillus_JS_uid162189	4	123	0.99	177	MY9_4247	MY9_4247	-65	0.01	31	58	-6	21	BSU41040
new_2773764_2773889	S1022	126	Bacillus_subtilis_BSn5_uid62463	1	123	0.98	172	BSn5_11545	BSn5_11545	-65	0.01	34	61	-9	18	BSU41040
new_2773764_2773889	S1022	126	Bacillus_amyloliquefaciens_plantarum_YAU_B9601_Y2_uid159001	16	42	0.96	36	spoIIIJ	BANAU_3989	-49	0.01	3	27	18	41	BSU41040
new_2773764_2773889	S1022	126	Bacillus_amyloliquefaciens_Y2_uid165195	16	42	0.96	39	spoIIIJ	MUS_4504	-49	0.01	3	27	-13	11	BSU41040
new_2773764_2773889	S1022	126	Bacillus_amyloliquefaciens_DSM_7_uid53535	15	42	0.96	197	spoIIIJ	BAMF_3920	-40	0.09	12	28	18	35	BSU41040
new_2773764_2773889	S1022	126	Bacillus_amyloliquefaciens_FZB42_uid58271	15	42	0.96	197	spoIIIJ	RBAM_038140	-40	0.09	12	28	18	35	BSU41040
new_2773764_2773889	S1022	126	Bacillus_amyloliquefaciens_LL3_uid158133	14	42	0.97	248	spoI	LL3_04250	-40	0.1	13	29	-13	5	BSU41040
new_2773764_2773889	S1022	126	Bacillus_amyloliquefaciens_plantarum_AS43_3_uid183682	15	42	0.96	215	B938_19540	B938_19540	-40	0.09	12	28	18	35	BSU41040
new_2773764_2773889	S1022	126	Bacillus_amyloliquefaciens_plantarum_CAU_B946_uid84215	15	42	0.96	206	spoIIIJ	BACAU_3822	-40	0.09	12	28	18	35	BSU41040
new_2773764_2773889	S1022	126	Bacillus_amyloliquefaciens_TA208_uid158701	14	42	0.97	243	spoIIIJ	BAMTA208_20665	-40	0.1	13	29	-13	5	BSU41040
new_2773764_2773889	S1022	126	Bacillus_amyloliquefaciens_XH7_uid158881	14	42	0.97	247	spoIIIJ	BAXH7_04236	-40	0.1	13	29	18	35	BSU41040
Notations used in this table:
QueryLtag; Locus-tag of the srRNA in B. subtilis 168
QueryName; Name of srRNA in B. subtilis 168
Length; Length of srRNA in B. subtilis 168
Org; organism for which target is conserved
Qstart; first significantly conserved base of srRNA
Qend; last significantly conserved base of srRNA
FracId; fraction of identity in conserved part of srRNA
Rank; rank of the TargetRNA_v1 hit in the organism "Org"
Name; name of the TargetRNA hit
Ltag; Locus-tag of the TargetRNA hit
Score; score of the TargetRNA hit
Pvalue; p-value of the TargetRNA hit
sRNA_start/stop; segment of the predicted to interact with the mRNA
mRNA_start/stop; segment of the predicted to interact with the srRNA
BDBH; orthologous gene to TargetRNA hit in B. subtilis 168
