# Supplementary material for: Small Regulatory RNA-Induced Growth Rate Heterogeneity of Bacillus subtilis
Source: PLoS Genet. 2015 Mar 19;11(3):e1005046. doi: 10.1371/journal.pgen.1005046 (PMC4366234; doi:10.1371/journal.pgen.1005046)
Supplement: S2 Table — (XLSX) [file pgen.1005046.s011.xlsx]

## Sheet: S2. Strains used in this study
S2 Table. Strains and plasmids used in this study (related to experimental procedures)
Strain/plasmid	Relevant characteristics	Reference/source
Escherichia coli
TG1	Wild-type E. coli K12; F'(traD36 proAB + lacIq lacZΔM15 supE hsdD5 thi Δ(lac-proAB))	Laboratory collection
Bacillus subtilis
168trp+	Wild-type B. subtilis 168trp+ trpC2 chr::trp	Laboratory collection
BRM0360	168trp+, ΔRnaC/S1022::bleR	This study
BRM0479	168 trp+, ΔRnaC/S1022::bleR, amyE::RnaC/S1022, tetR; constructed with pRMC	This study
BRM0542	168trp+, amyE::RnaC/S1022, tetR; constructed with pRMC	This study
BRM0495	168trp+, Δspo0A::kanR	Laboratory collection
BRM0520	168trp+, ΔsigD::kanR	Laboratory collection
BRM0456	168trp+, ΔabrB::kanR	Laboratory collection
BRM0489	168trp+, Δhfq::camR	Hämmerle et al., 2014
BRM0529	168trp+, ΔRnaC/S1022::bleR, Δspo0A::kanR	This study
BRM0457	168trp+, pYG1 chr::ermR Pwt abrB-gfp, Pspac 'abrB	Kindly provided by Peter Lewis
BRM0438	168trp+, pYG1 chr::ermR Pwt abrB-gfp, Pspac 'abrB, ΔRnaC/S1022::bleR	This study
BRM0481	168trp+, pYG1 chr::ermR Pwt abrB-gfp, Pspac 'abrB, ΔRnaC/S1022::bleR, amyE::RnaC/S1022, tetR; constructed with pRMC	This study
BRM0486	168trp+, pYG1 chr::ermR Pwt abrB-gfp, Pspac 'abrB, amyE::RnaC/S1022, tetR; constructed with pRMC	This study
BRM0513	168trp+, pYG1 chr::ermR Pwt abrB-gfp, Pspac 'abrB, Δspo0A::kanR	This study
BRM0515	168trp+, pYG1 chr::ermR Pwt abrB-gfp, Pspac 'abrB, Δspo0A::kanR, ΔRnaC/S1022::bleR	This study
BRM0533	168trp+, pYG1 chr::ermR Pwt abrB-gfp, Pspac 'abrB, Δspo0A::kanR, amyE::RnaC/S1022, tetR; constructed with pRMC	This study
BRM0548	168trp+, pYG1 chr::ermR Pwt abrB-gfp, Pspac 'abrB, Δspo0A::kanR, ΔRnaC/S1022::bleR, amyE::RnaC/S1022, tetR; constructed with pRMC	This study
BRM0489	168trp+, pYG1 chr::ermR Pwt abrB-gfp, Pspac 'abrB, Δhfq::camR	This study
BRM0491	168trp+, pYG1 chr::ermR Pwt abrB-gfp, Pspac 'abrB, ΔRnaC/S1022::bleR, Δhfq::camR	This study
BRM0509	168trp+, pBSBII chr::specR Pwt abrB_ gfp -41bp	This study
BRM0527	168trp+, pBSBII chr::specR Pwt abrB_ gfp -41bp, ΔRnaC/S1022::bleR	This study
BRM0536	168trp+, pBSBII chr::specR Pwt abrB_ gfp -41bp, ΔRnaC/S1022::bleR, Δspo0A::kanR	This study
BRM0553	168trp+, pBSBII chr::specR Pwt abrB_ gfp -41bp, Δspo0A::kanR	This study
BRM1003	168trp+, pBSBII chr::specR Pwt abrB_ gfp -41bp, amyE::RnaC/S1022, tetR; constructed with pRMC	This study
BRM1014	168trp+, pBSBII chr::specR Pwt abrB_ gfp -41bp, amyE::RnaC/S1022, tetR; constructed with pRMC, Δspo0A::kanR	This study
BRM0474	168trp+, pBSBII chr::specR Pwt RnaC/S1022_ gfp	This study
BRM0545	168trp+, pBSBII chr::specR Pwt RnaC/S1022_ gfp, ΔsigD::kanR	This study
BRM0517	168trp+, pBSBII chr::specR Pwt hag_ gfp	This study
BRM0538	168trp+, pBSBII chr::specR Pwt hag_ gfp, ΔsigD::kanR	This study
BRM0964	168trp+, pRM15+Pwt abrBtrunc-gfp kanR, pRM3+Pwt RnaC/S1022*T59A camR	This study
BRM0970	168trp+, pRM15+Pwt abrBtrunc-gfp kanR, pRM3+Pwt RnaC/S1022 camR	This study
BRM0972	168trp+, pRM15+Pwt abrBtrunc-gfp kanR, pRM3 empty camR	This study
BRM0987	168trp+, pRM15+Pwt abrBtrunc*A11T-gfp kanR, pRM3+Pwt RnaC/S1022*T59A camR	This study
BRM0991	168trp+, pRM15+Pwt abrBtrunc*A11T-gfp kanR, pRM3+Pwt RnaC/S1022 camR	This study
BRM0993	168trp+, pRM15+Pwt abrBtrunc*A11T-gfp kanR, pRM3 empty camR	This study
BRM1074	168trp+, amyE::abrB, specR; constructed with pDR111, ΔabrB::kanR	This study
Pspac GFP	168trp+, amyE::Pspac gfp	Piersma et al, 2013
Plasmids
pBaSysBioII	Integrative LIC plasmid for construction of transcriptional fusions blaR LIC-gfpmut3-specR	Botella et al., 2010
pRM3	CPEC constructed phb201 derivative with Pxyl, xylR and tetR from pXTC and AscI LIC site from pMUTIN-LIC-GFP	Reilman et al., 2015
pRMC	CPEC constructed pXTC derivative without Pxyl with AscI LIC site from pMUTIN-LIC-GFP	This study
pRM15	pGDL48 derivative with LIC site from pMUTIN-LIC-GFP introduced by SalI + EcoRI	This study
pDR111	amyE integrating plasmid with inducible Phyperspank promoter	Britton et al., 2002
pMUTIN-LIC-GFP	Integrative LIC plasmid for construction of translational fusions blaR Pspac-LIC-gfpmut3-ermR	Doherty et al., 2010
Notations used in this table:
For translational fusion, a dash (-) is used, e.g. abrB-gfp.
For transcriptional fusion, an underscore ( _ ) is used, e.g. abrB_ gfp
