# Supplementary material for: Small Regulatory RNA-Induced Growth Rate Heterogeneity of Bacillus subtilis
Source: PLoS Genet. 2015 Mar 19;11(3):e1005046. doi: 10.1371/journal.pgen.1005046 (PMC4366234; doi:10.1371/journal.pgen.1005046)
Supplement: S3 Table — (XLSX) [file pgen.1005046.s012.xlsx]

## Sheet: S3. Primers used in this study
S3 Table. Oligonucleotides used in this study (related to experimental procedures)
Name	Sequence	FW / RV	For construct	Description	Method reference
ORM0054	CTAGTGATATCTAAAAATCAAAGGG	FW	pRMC	anneals to pXTC
ORM0055	ATTGGGCTGGCGCGCCAGGAACCCT GTGAACGCAAAGGTTAGCAAAC	RV	pRMC	anneals to pXTC with PCR overlap
ORM0056	AGGGTTCCTGGCGCGCCAGCCCAAT CTAGTGATATCTAAAAATCAAAGGG	FW	pRMC	PCR overlap introducing LIC site with CPEC	Quan et al., 2009
pMUTGFP_SalI	GGGGTCGAC GGTGATCTAGAGTCGAGGGT	FW	pRM15	Anneals to pMUTINGFP SalI
pMUTGFP_EcoRI	GGGGAATTC GTTTCCACCGGAATTAGCTTG	RV	pRM15	Anneals to pMUTINGFP EcoRI
ORM1052	CGGAAACCCTGTTTTTTGGC	FW	ΔS1022	P1	Tanaka et al., 2013
ORM1053	CGACCTGCAGGCATGCAAGCT TGCAGAGGCAAAAGTTTAGTTC	RV	ΔS1022	P2	Tanaka et al., 2013
ORM1054	CGAGCTCGAATTCACTGGCCGTCG TTACATTCCTGTCCAAACGTC	FW	ΔS1022	P3	Tanaka et al., 2013
ORM1055	GAGCTTGAGGAAGGCCAAT	RV	ΔS1022	P4	Tanaka et al., 2013
ORM0724	GGGTTCCTGGCGCGAGC GACTTTCAGACTATTTATTTTTAAAAAC	FW	pRMC-S1022	Complementation with LIC site
ORM0725	TTGGGCTGGCGCGAGC AATATAAAATCCCGCCAATCTGAT	RV	pRMC-S1022	Complementation with LIC site
AbrB_F	GGGTTCCTGGCGCGAGC TTTATGAAATCTACTGGTATTGTACGTAAAGTT	FW	pYG1-abrB-GFP	AbrB translational fusion with LIC site	Doherty et al., 2010
AbrB_R	TTGGGCTGGCGCGAGC TTTAAGGTTTTGAAGCTGGTTTTGGATTTCG	RV	pYG1-abrB-GFP	AbrB translational fusion with LIC site	Doherty et al., 2010
ORM0490	CCGCGGGCTTTCCCAGC GAACTAATTCTTACAATCAATAGTAAAC	FW	pBSBII-abrB	abrB -41bp promoter fusion with LIC site	Botella et al., 2010
ORM0492	GTTCCTCCTTCCCACC CTTCGTCATTATTCGACAAAATC	RV	pBSBII-abrB	abrB -41bp promoter fusion with LIC site	Botella et al., 2010
ORM0484	CCGCGGGCTTTCCCAGC CATCGGTGCTATGTTTCTCGT	FW	pBSBII-S1022	S1022 promoter fusion with LIC site	Botella et al., 2010
ORM0485	GTTCCTCCTTCCCACC ATCTACTGAAAAGGATGTTATAGG	RV	pBSBII-S1022	S1022 promoter fusion with LIC site	Botella et al., 2010
ORM0493	CCGCGGGCTTTCCCAGC TTATCGCGGAAAATAAACGAAGCGA	FW	pBSBII-S1022	hag promoter fusion with LIC site	Botella et al., 2010
ORM0494	GTTCCTCCTTCCCACC GAATATGTTGTTAAGGCACGTCCTT	RV	pBSBII-S1022	hag promoter fusion with LIC site	Botella et al., 2010
ORM0727	GGGTTCCTGGCGCGAGC GAACTAATTCTTACAATCAATAGTAAAC	FW	pRM15+Pwt abrBtrunc-gfp	Truncated AbrB translational fusion with LIC
ORM0761	TTGGGCTGGCGCGAGC GATTCCAAGAGTACGACGC	RV	pRM15+Pwt abrBtrunc-gfp	Truncated AbrB translational fusion with LIC
ORM2056_mut6	A TCATAAACATTCTCCTCCCAAG	RV	pRM15+Pwt abrBtrunc*A11T-gfp	Truncated mutated AbrB translational fusion with PCR overlap
ORM2057_mut6	CTCTTGGGAGGAGAATGTTTATGAT ATCTACTGGTATTGTACGTAAAG	FW	pRM15+Pwt abrBtrunc*A11T-gfp	Truncated mutated AbrB translational fusion with PCR overlap
ORM0764	T ATCTACTGAAAAGGATGTTATAGG	RV	pRM3+Pwt S1022*T59A	Mutated S1022 reintroduction with PCR overlap	Reilman et al., 2015
ORM0765	CCTATAACATCCTTTTCAGTAGATA TCATTATCGTGCCGGTTTTCT	FW	pRM3+Pwt S1022*T59A	Mutated S1022 reintroduction with PCR overlap	Reilman et al., 2015
IVT_abrB_FW	ATGTTTATGAAATCTACTGG	FW	abrB probe	abrB probe for Northern
IVT_abrB_RV	CTAATACGACTCACTATAGGGAGA TTATTTAAGGTTTTGAAGCT	RV	abrB probe	abrB probe for Northern with T7 promoter
ORM0774	GGGGGAAGCTT GTATCTCTTGGGAGGAGAATG	FW	pDR111 abrB	inducible abrB HindIII
ORM0775	GGGGGGTCGAC CGTTCTTGTGTCATAACAAGAAC	RV	pDR111 abrB	inducible abrB SalI
Notations used in this table:
Boldface sequence indicates PCR overlaps
Underlined sequence indicates PCR-introduced restiction or LIC sites (as indicated)
